# Supplementary material for: 1-Benz­yloxy-4-(2-nitro­ethen­yl)benzene
Source: Acta Crystallogr Sect E Struct Rep Online. 2010 Oct 30;66(Pt 11):o2984–5. doi: 10.1107/S1600536810042960 (PMC3009334; doi:10.1107/S1600536810042960)
Supplement: Supplementary file 1 [file e-66-o2984-sup1.cif]

##############################################################################
###                                                                        ###
###        Electronic paper (Acta Crystallographica Section E)             ###
###                                                                        ###
##############################################################################
#                                                                            #
# This CIF contains the data in a paper accepted for publication in Acta     #
# Crystallographica Section E. It conforms to the requirements of Notes      #
# for Authors for Section E, and has been peer reviewed under the auspices   #
# of the IUCr Commission on Journals.                                        #
#                                                                            #
# Full details of the Crystallographic Information File format               #
# are given in the paper "The Crystallographic Information File (CIF):       #
# a New Standard Archive File for Crystallography" by S. R. Hall, F. H.      #
# Allen and I. D. Brown [Acta Cryst. (1991), A47, 655-685].                  #
#                                                                            #
# The current version of the core CIF dictionary is obtainable from          #
# ftp://ftp.iucr.org/pub/cif_core.dic. The current version number is 2.4.    #
#                                                                            #
# Software is freely available for graphical display of the structure(s) in  #
# this CIF.  For information consult the CIF home page http://www.iucr.org/  #
# cif/home.html                                                              #
#                                                                            #
# This file may be used for bona fide research purposes within the           #
# scientific community so long as proper attribution is given to the journal # 
# article from which it was obtained.                                        #
#                                                                            #
##############################################################################
                                             
data_global
_audit_creation_method     SHELXL-97
_journal_date_recd_electronic     2010-10-19
_journal_date_accepted     2010-10-21
_journal_name_full     'Acta Crystallographica, Section E'
_journal_year     2010
_journal_volume     66
_journal_issue     11
_journal_page_first     o2984
_journal_page_last     o2985
_journal_paper_category     QO
_journal_coeditor_code     SI2304
_publ_contact_author_name     'Dr Maurice Okoth'
_publ_contact_author_address
;
Department of Chemistry and Biochemistry
Moi University
P.O. Box 1125-30100
Eldoret, Kenya.
;
_publ_contact_author_email     'okothmdo@mu.ac.ke'
_publ_contact_author_fax     ?
_publ_contact_author_phone     '+254 721 255999'
_publ_section_title
;
1-Benzyloxy-4-(2-nitroethenyl)benzene
;
loop_
    _publ_author_name
    _publ_author_footnote
    _publ_author_address
    'Kennedy, Alan R.' .
;
Department of Pure & Applied Chemistry
University of Strathclyde
295 Cathedral Street
Glasgow G1 1XL
Scotland
;
    'Kipkorir, Zaccheus R.' .
;
Department of Chemistry and Biochemistry
Moi University
PO Box 1125-30100
Eldoret, Kenya
;
    'Muhanji, Claire I.' .
;
Department of Chemistry and Biochemistry
Moi University
PO Box 1125-30100
Eldoret, Kenya
;
    'Okoth, Maurice O.' .
;
Department of Chemistry and Biochemistry
Moi University
PO Box 1125-30100
Eldoret, Kenya
;
data_I
_audit_creation_method     SHELXL-97
_chemical_name_systematic
;
1-Benzyloxy-4-(2-nitroethenyl)benzene
;
_chemical_name_common     ?
_chemical_formula_moiety     'C15 H13 N O3'
_chemical_formula_sum     'C15 H13 N O3'
_chemical_formula_iupac     'C15 H13 N O3'
_chemical_formula_weight     255.26
_chemical_melting_point     ?
_symmetry_cell_setting     triclinic
_symmetry_space_group_name_H-M     'P -1'
loop_
    _symmetry_equiv_pos_as_xyz
    'x, y, z'
    '-x, -y, -z'
_cell_length_a     9.9522(8)
_cell_length_b     14.0456(13)
_cell_length_c     14.2506(10)
_cell_angle_alpha     74.416(5)
_cell_angle_beta     84.188(5)
_cell_angle_gamma     80.888(4)
_cell_volume     1891.0(3)
_cell_formula_units_Z     6
_cell_measurement_reflns_used     78718
_cell_measurement_theta_min     2.91
_cell_measurement_theta_max     27.48
_cell_measurement_temperature     120(2)
_exptl_crystal_description     'cut slab'
_exptl_crystal_colour     'pale yellow'
_exptl_crystal_size_max     0.12
_exptl_crystal_size_mid     0.10
_exptl_crystal_size_min     0.05
_exptl_crystal_density_diffrn     1.345
_exptl_crystal_density_meas     ?
_exptl_crystal_density_method     'not measured'
_exptl_crystal_F_000     804
_exptl_absorpt_coefficient_mu     0.094
_exptl_absorpt_correction_type     none
_exptl_absorpt_process_details     ?
_exptl_absorpt_correction_T_min     ?
_exptl_absorpt_correction_T_max     ?
_exptl_special_details
;
;
_diffrn_ambient_temperature     120(2)
_diffrn_radiation_type     MoK\a
_diffrn_radiation_wavelength     0.71073
_diffrn_radiation_source     'Bruker-Nonius FR591 rotating anode'
_diffrn_radiation_monochromator     '10cm confocal mirrors'
_diffrn_measurement_device_type     'Bruker--Nonius APEXII CCD'
_diffrn_measurement_method     '\f & \w scans'
_diffrn_detector_area_resol_mean     '4096x4096pixels / 62x62mm'
_diffrn_reflns_number     25754
_diffrn_reflns_av_R_equivalents     0.0628
_diffrn_reflns_av_sigmaI/netI     0.0730
_diffrn_reflns_theta_min     2.97
_diffrn_reflns_theta_max     26.00
_diffrn_reflns_theta_full     25.00
_diffrn_measured_fraction_theta_max     0.988
_diffrn_measured_fraction_theta_full     0.990
_diffrn_reflns_limit_h_min     -12
_diffrn_reflns_limit_h_max     12
_diffrn_reflns_limit_k_min     -17
_diffrn_reflns_limit_k_max     17
_diffrn_reflns_limit_l_min     -17
_diffrn_reflns_limit_l_max     17
_diffrn_standards_number     .
_diffrn_standards_interval_count     .
_diffrn_standards_interval_time     .
_diffrn_standards_decay_%     0
_refine_special_details
;
Refinement of <i>F</i>^2^ against ALL reflections. The weighted <i>R</i>-factor
<i>wR</i> and goodness of fit <i>S</i> are based on <i>F</i>^2^, conventional
<i>R</i>-factors <i>R</i> are based on <i>F</i>, with <i>F</i> set to zero for
negative <i>F</i>^2^. The threshold expression of <i>F</i>^2^ >
\s(<i>F</i>^2^) is used only for calculating <i>R</i>-factors(gt) <i>etc</i>.
and is not relevant to the choice of reflections for refinement.
<i>R</i>-factors based on <i>F</i>^2^ are statistically about twice as large
as those based on <i>F</i>, and <i>R</i>- factors based on ALL data will be
even larger.
;
_reflns_number_total     7366
_reflns_number_gt     4735
_reflns_threshold_expression     I>2\s(I)
_refine_ls_structure_factor_coef     Fsqd
_refine_ls_matrix_type     full
_refine_ls_R_factor_all     0.1441
_refine_ls_R_factor_gt     0.0877
_refine_ls_wR_factor_gt     0.1451
_refine_ls_wR_factor_ref     0.1702
_refine_ls_goodness_of_fit_ref     1.135
_refine_ls_restrained_S_all     1.135
_refine_ls_number_reflns     7366
_refine_ls_number_parameters     514
_refine_ls_number_restraints     0
_refine_ls_hydrogen_treatment     constr
_refine_ls_weighting_scheme     calc
_refine_ls_weighting_details
         'calc w=1/[\s^2^(Fo^2^)+(0.0086P)^2^+3.8491P] where P=(Fo^2^+2Fc^2^)/3'
_atom_sites_solution_hydrogens     geom
_atom_sites_solution_primary     direct
_atom_sites_solution_secondary     difmap
_refine_ls_shift/su_max     0.000
_refine_ls_shift/su_mean     0.000
_refine_diff_density_max     0.269
_refine_diff_density_min     -0.282
_refine_ls_extinction_method     none
_refine_ls_extinction_coef     ?
loop_
    _atom_type_symbol
    _atom_type_description
    _atom_type_scat_dispersion_real
    _atom_type_scat_dispersion_imag
    _atom_type_scat_source
    'O' 'O' 0.0106 0.0060
                         'International Tables Vol C Tables 4.2.6.8 and 6.1.1.4'
    'N' 'N' 0.0061 0.0033
                         'International Tables Vol C Tables 4.2.6.8 and 6.1.1.4'
    'C' 'C' 0.0033 0.0016
                         'International Tables Vol C Tables 4.2.6.8 and 6.1.1.4'
    'H' 'H' 0.0000 0.0000
                         'International Tables Vol C Tables 4.2.6.8 and 6.1.1.4'
_computing_data_collection     'COLLECT (Hooft, 1998)'
_computing_cell_refinement
                    'DENZO (Otwinowski & Minor, 1997) and COLLECT (Hooft, 1998)'
_computing_data_reduction
                    'DENZO (Otwinowski & Minor, 1997) and COLLECT (Hooft, 1998)'
_computing_structure_solution     'SHELXS97 (Sheldrick, 2008)'
_computing_structure_refinement     'SHELXL97 (Sheldrick, 2008)'
_computing_molecular_graphics     'ORTEP-3 (Farrugia, 1997)'
_computing_publication_material     'SHELXL97 (Sheldrick, 2008)'
loop_
    _atom_site_type_symbol
    _atom_site_label
    _atom_site_fract_x
    _atom_site_fract_y
    _atom_site_fract_z
    _atom_site_U_iso_or_equiv
    _atom_site_adp_type
    _atom_site_calc_flag
    _atom_site_refinement_flags
    _atom_site_occupancy
    _atom_site_disorder_assembly
    _atom_site_disorder_group
    O O1 0.9330(2) 0.37883(19) 0.37919(17) 0.0306(6) Uani d . 1 . .
    O O2 1.0417(3) -0.0863(2) 0.9274(2) 0.0468(8) Uani d . 1 . .
    O O3 0.8252(3) -0.0489(2) 0.9037(2) 0.0426(7) Uani d . 1 . .
    O O4 0.7595(2) 0.6336(2) 0.93137(18) 0.0337(6) Uani d . 1 . .
    O O5 0.8521(3) 1.0608(2) 0.40189(19) 0.0382(7) Uani d . 1 . .
    O O6 0.6349(3) 1.1069(2) 0.3947(2) 0.0458(8) Uani d . 1 . .
    O O7 0.4798(2) 0.3091(2) 0.71568(17) 0.0328(6) Uani d . 1 . .
    O O8 0.6922(3) -0.0535(2) 1.2632(2) 0.0462(8) Uani d . 1 . .
    O O9 0.4823(3) -0.0710(2) 1.31177(19) 0.0412(7) Uani d . 1 . .
    N N1 0.9451(3) -0.0400(2) 0.8780(2) 0.0342(8) Uani d . 1 . .
    N N2 0.7348(3) 1.0530(2) 0.4349(2) 0.0320(7) Uani d . 1 . .
    N N3 0.5696(3) -0.0360(2) 1.2495(2) 0.0322(8) Uani d . 1 . .
    C C1 0.9316(4) 0.3020(3) 0.4612(2) 0.0274(8) Uani d . 1 . .
    C C2 1.0458(3) 0.2566(3) 0.5139(3) 0.0271(8) Uani d . 1 . .
    H H2 1.1326 0.2769 0.4915 0.033 Uiso calc R 1 . .
    C C3 1.0318(4) 0.1819(3) 0.5989(3) 0.0285(8) Uani d . 1 . .
    H H3 1.1099 0.1507 0.6343 0.034 Uiso calc R 1 . .
    C C4 0.9047(4) 0.1516(3) 0.6337(3) 0.0271(8) Uani d . 1 . .
    C C5 0.7925(4) 0.1967(3) 0.5792(3) 0.0309(9) Uani d . 1 . .
    H H5 0.7056 0.1766 0.6014 0.037 Uiso calc R 1 . .
    C C6 0.8055(4) 0.2702(3) 0.4936(3) 0.0292(8) Uani d . 1 . .
    H H6 0.7282 0.2992 0.4567 0.035 Uiso calc R 1 . .
    C C7 0.8843(4) 0.0774(3) 0.7258(3) 0.0279(8) Uani d . 1 . .
    H H7 0.7942 0.0619 0.7438 0.034 Uiso calc R 1 . .
    C C8 0.9796(4) 0.0295(3) 0.7866(3) 0.0319(9) Uani d . 1 . .
    H H8 1.0716 0.0408 0.7700 0.038 Uiso calc R 1 . .
    C C9 1.0559(4) 0.4252(3) 0.3534(3) 0.0299(9) Uani d . 1 . .
    H H9A 1.1305 0.3788 0.3316 0.036 Uiso calc R 1 . .
    H H9B 1.0846 0.4423 0.4107 0.036 Uiso calc R 1 . .
    C C10 1.0263(3) 0.5182(3) 0.2724(3) 0.0276(8) Uani d . 1 . .
    C C11 0.9907(4) 0.5121(3) 0.1823(3) 0.0322(9) Uani d . 1 . .
    H H11 0.9836 0.4490 0.1723 0.039 Uiso calc R 1 . .
    C C12 0.9657(4) 0.5980(3) 0.1072(3) 0.0358(10) Uani d . 1 . .
    H H12 0.9412 0.5929 0.0462 0.043 Uiso calc R 1 . .
    C C13 0.9756(4) 0.6894(3) 0.1196(3) 0.0349(9) Uani d . 1 . .
    H H13 0.9580 0.7477 0.0678 0.042 Uiso calc R 1 . .
    C C14 1.0117(4) 0.6963(3) 0.2085(3) 0.0377(10) Uani d . 1 . .
    H H14 1.0200 0.7597 0.2176 0.045 Uiso calc R 1 . .
    C C15 1.0359(4) 0.6109(3) 0.2849(3) 0.0340(9) Uani d . 1 . .
    H H15 1.0591 0.6165 0.3460 0.041 Uiso calc R 1 . .
    C C16 0.7608(4) 0.7089(3) 0.8479(2) 0.0265(8) Uani d . 1 . .
    C C17 0.6479(4) 0.7507(3) 0.7931(3) 0.0305(9) Uani d . 1 . .
    H H17 0.5614 0.7295 0.8147 0.037 Uiso calc R 1 . .
    C C18 0.6632(4) 0.8231(3) 0.7073(3) 0.0306(9) Uani d . 1 . .
    H H18 0.5859 0.8514 0.6702 0.037 Uiso calc R 1 . .
    C C19 0.7888(4) 0.8564(3) 0.6729(3) 0.0277(8) Uani d . 1 . .
    C C20 0.8995(4) 0.8146(3) 0.7303(3) 0.0284(8) Uani d . 1 . .
    H H20 0.9861 0.8358 0.7092 0.034 Uiso calc R 1 . .
    C C21 0.8855(4) 0.7429(3) 0.8170(3) 0.0291(9) Uani d . 1 . .
    H H21 0.9617 0.7167 0.8558 0.035 Uiso calc R 1 . .
    C C22 0.8072(4) 0.9304(3) 0.5808(3) 0.0279(8) Uani d . 1 . .
    H H22 0.8975 0.9437 0.5594 0.033 Uiso calc R 1 . .
    C C23 0.7081(4) 0.9805(3) 0.5246(3) 0.0330(9) Uani d . 1 . .
    H H23 0.6170 0.9683 0.5441 0.040 Uiso calc R 1 . .
    C C24 0.6366(4) 0.5879(3) 0.9591(3) 0.0381(10) Uani d . 1 . .
    H H24A 0.6056 0.5710 0.9024 0.046 Uiso calc R 1 . .
    H H24B 0.5634 0.6345 0.9819 0.046 Uiso calc R 1 . .
    C C25 0.6680(3) 0.4951(3) 1.0395(3) 0.0287(9) Uani d . 1 . .
    C C26 0.7175(4) 0.4054(3) 1.0175(3) 0.0364(10) Uani d . 1 . .
    H H26 0.7309 0.4024 0.9514 0.044 Uiso calc R 1 . .
    C C27 0.7477(4) 0.3194(3) 1.0922(3) 0.0418(10) Uani d . 1 . .
    H H27 0.7823 0.2581 1.0766 0.050 Uiso calc R 1 . .
    C C28 0.7279(4) 0.3225(3) 1.1887(3) 0.0402(10) Uani d . 1 . .
    H H28 0.7468 0.2635 1.2395 0.048 Uiso calc R 1 . .
    C C29 0.6802(4) 0.4122(3) 1.2100(3) 0.0392(10) Uani d . 1 . .
    H H29 0.6683 0.4155 1.2761 0.047 Uiso calc R 1 . .
    C C30 0.6495(4) 0.4976(3) 1.1359(3) 0.0339(9) Uani d . 1 . .
    H H30 0.6151 0.5588 1.1518 0.041 Uiso calc R 1 . .
    C C31 0.5003(4) 0.2542(3) 0.8087(2) 0.0272(8) Uani d . 1 . .
    C C32 0.3980(4) 0.2181(3) 0.8771(3) 0.0306(9) Uani d . 1 . .
    H H32 0.3055 0.2335 0.8608 0.037 Uiso calc R 1 . .
    C C33 0.4313(4) 0.1599(3) 0.9687(3) 0.0312(9) Uani d . 1 . .
    H H33 0.3611 0.1355 1.0150 0.037 Uiso calc R 1 . .
    C C34 0.5662(4) 0.1366(3) 0.9941(3) 0.0293(8) Uani d . 1 . .
    C C35 0.6680(4) 0.1754(3) 0.9255(3) 0.0326(9) Uani d . 1 . .
    H H35 0.7604 0.1613 0.9421 0.039 Uiso calc R 1 . .
    C C36 0.6354(4) 0.2333(3) 0.8347(3) 0.0330(9) Uani d . 1 . .
    H H36 0.7053 0.2595 0.7892 0.040 Uiso calc R 1 . .
    C C37 0.6052(4) 0.0718(3) 1.0889(3) 0.0319(9) Uani d . 1 . .
    H H37 0.6991 0.0605 1.1013 0.038 Uiso calc R 1 . .
    C C38 0.5207(4) 0.0273(3) 1.1591(3) 0.0317(9) Uani d . 1 . .
    H H38 0.4259 0.0375 1.1494 0.038 Uiso calc R 1 . .
    C C39 0.3446(4) 0.3208(3) 0.6810(3) 0.0317(9) Uani d . 1 . .
    H H39A 0.2796 0.3651 0.7130 0.038 Uiso calc R 1 . .
    H H39B 0.3113 0.2552 0.6951 0.038 Uiso calc R 1 . .
    C C40 0.3582(3) 0.3660(3) 0.5727(3) 0.0298(9) Uani d . 1 . .
    C C41 0.4149(4) 0.3069(3) 0.5108(3) 0.0341(9) Uani d . 1 . .
    H H41 0.4414 0.2374 0.5365 0.041 Uiso calc R 1 . .
    C C42 0.4326(4) 0.3493(3) 0.4114(3) 0.0365(10) Uani d . 1 . .
    H H42 0.4705 0.3086 0.3691 0.044 Uiso calc R 1 . .
    C C43 0.3955(4) 0.4507(3) 0.3735(3) 0.0375(10) Uani d . 1 . .
    H H43 0.4090 0.4797 0.3055 0.045 Uiso calc R 1 . .
    C C44 0.3390(4) 0.5096(3) 0.4347(3) 0.0354(9) Uani d . 1 . .
    H H44 0.3132 0.5791 0.4089 0.043 Uiso calc R 1 . .
    C C45 0.3199(4) 0.4670(3) 0.5338(3) 0.0319(9) Uani d . 1 . .
    H H45 0.2801 0.5076 0.5757 0.038 Uiso calc R 1 . .
loop_
    _atom_site_aniso_label
    _atom_site_aniso_U_11
    _atom_site_aniso_U_22
    _atom_site_aniso_U_33
    _atom_site_aniso_U_12
    _atom_site_aniso_U_13
    _atom_site_aniso_U_23
    O1 0.0257(13) 0.0339(16) 0.0294(14) -0.0089(11) -0.0034(11) 0.0002(12)
    O2 0.0388(17) 0.0464(19) 0.0431(17) -0.0049(14) -0.0069(14) 0.0104(14)
    O3 0.0341(16) 0.0445(18) 0.0417(17) -0.0109(13) 0.0066(13) 0.0016(14)
    O4 0.0312(14) 0.0374(16) 0.0290(14) -0.0146(12) -0.0044(11) 0.0044(12)
    O5 0.0268(14) 0.0438(18) 0.0378(16) -0.0080(12) 0.0017(12) 0.0005(13)
    O6 0.0315(16) 0.0483(19) 0.0454(17) 0.0029(14) -0.0119(13) 0.0071(14)
    O7 0.0235(13) 0.0436(17) 0.0276(14) -0.0091(12) -0.0047(10) 0.0006(12)
    O8 0.0308(16) 0.059(2) 0.0412(17) -0.0091(14) -0.0093(13) 0.0045(15)
    O9 0.0378(16) 0.0431(18) 0.0361(16) -0.0109(13) 0.0046(13) 0.0017(13)
    N1 0.0334(19) 0.0282(19) 0.0377(19) -0.0061(15) 0.0011(15) -0.0028(15)
    N2 0.0301(18) 0.034(2) 0.0288(17) -0.0060(15) -0.0038(14) -0.0022(15)
    N3 0.038(2) 0.0303(19) 0.0262(17) -0.0060(15) -0.0031(14) -0.0018(14)
    C1 0.030(2) 0.027(2) 0.0239(19) -0.0026(16) -0.0026(15) -0.0059(16)
    C2 0.0233(18) 0.031(2) 0.029(2) -0.0083(16) 0.0009(15) -0.0090(17)
    C3 0.0261(19) 0.029(2) 0.028(2) -0.0006(16) -0.0049(15) -0.0036(17)
    C4 0.029(2) 0.026(2) 0.0272(19) -0.0054(16) -0.0015(15) -0.0071(16)
    C5 0.0248(19) 0.032(2) 0.036(2) -0.0105(17) 0.0019(16) -0.0062(18)
    C6 0.0233(19) 0.034(2) 0.030(2) -0.0074(16) -0.0011(15) -0.0058(17)
    C7 0.0268(19) 0.028(2) 0.030(2) -0.0069(16) 0.0003(16) -0.0076(17)
    C8 0.032(2) 0.028(2) 0.032(2) -0.0109(17) 0.0018(17) 0.0002(17)
    C9 0.0268(19) 0.033(2) 0.028(2) -0.0094(17) -0.0036(15) 0.0000(17)
    C10 0.0179(17) 0.032(2) 0.033(2) -0.0075(15) -0.0007(15) -0.0066(17)
    C11 0.032(2) 0.030(2) 0.036(2) -0.0085(17) -0.0025(17) -0.0089(18)
    C12 0.033(2) 0.046(3) 0.027(2) -0.0087(19) -0.0079(16) -0.0023(19)
    C13 0.027(2) 0.037(3) 0.035(2) -0.0066(18) 0.0005(16) 0.0012(19)
    C14 0.037(2) 0.026(2) 0.048(3) -0.0057(18) -0.0028(19) -0.0046(19)
    C15 0.034(2) 0.038(3) 0.032(2) -0.0079(18) -0.0061(17) -0.0081(18)
    C16 0.0287(19) 0.027(2) 0.0235(19) -0.0093(16) -0.0039(15) -0.0026(16)
    C17 0.027(2) 0.034(2) 0.031(2) -0.0112(17) -0.0017(16) -0.0056(18)
    C18 0.0242(19) 0.035(2) 0.031(2) -0.0030(17) -0.0064(15) -0.0043(18)
    C19 0.030(2) 0.024(2) 0.028(2) -0.0050(16) -0.0020(16) -0.0051(16)
    C20 0.0242(19) 0.029(2) 0.031(2) -0.0067(16) -0.0023(15) -0.0031(17)
    C21 0.0259(19) 0.032(2) 0.029(2) -0.0050(16) -0.0050(15) -0.0049(17)
    C22 0.0256(19) 0.030(2) 0.028(2) -0.0066(16) 0.0027(15) -0.0071(17)
    C23 0.030(2) 0.037(2) 0.030(2) -0.0100(18) 0.0024(16) -0.0046(18)
    C24 0.032(2) 0.044(3) 0.036(2) -0.0197(19) -0.0011(17) 0.0021(19)
    C25 0.0201(18) 0.034(2) 0.031(2) -0.0105(16) -0.0023(15) -0.0025(17)
    C26 0.028(2) 0.047(3) 0.034(2) -0.0096(19) 0.0008(17) -0.010(2)
    C27 0.036(2) 0.036(3) 0.056(3) -0.0060(19) -0.003(2) -0.015(2)
    C28 0.031(2) 0.038(3) 0.043(2) -0.0072(19) -0.0041(18) 0.006(2)
    C29 0.035(2) 0.050(3) 0.031(2) -0.014(2) 0.0031(17) -0.006(2)
    C30 0.031(2) 0.035(2) 0.037(2) -0.0067(17) -0.0020(17) -0.0096(19)
    C31 0.032(2) 0.025(2) 0.0238(19) -0.0052(16) -0.0023(15) -0.0042(16)
    C32 0.0274(19) 0.031(2) 0.031(2) -0.0023(16) -0.0003(16) -0.0062(17)
    C33 0.031(2) 0.036(2) 0.026(2) -0.0092(17) 0.0047(16) -0.0075(18)
    C34 0.033(2) 0.026(2) 0.028(2) -0.0063(17) -0.0012(16) -0.0052(16)
    C35 0.026(2) 0.041(2) 0.032(2) -0.0053(17) -0.0038(16) -0.0104(18)
    C36 0.029(2) 0.042(2) 0.026(2) -0.0076(18) 0.0017(16) -0.0042(18)
    C37 0.030(2) 0.032(2) 0.034(2) -0.0033(17) 0.0007(17) -0.0116(18)
    C38 0.030(2) 0.034(2) 0.029(2) -0.0006(17) -0.0053(16) -0.0069(18)
    C39 0.0252(19) 0.038(2) 0.029(2) -0.0053(17) -0.0062(15) -0.0024(18)
    C40 0.0206(18) 0.036(2) 0.032(2) -0.0080(16) -0.0051(15) -0.0042(18)
    C41 0.028(2) 0.034(2) 0.040(2) -0.0067(17) -0.0052(17) -0.0063(19)
    C42 0.028(2) 0.045(3) 0.040(2) -0.0072(19) -0.0011(17) -0.016(2)
    C43 0.030(2) 0.050(3) 0.029(2) -0.0078(19) -0.0063(17) -0.003(2)
    C44 0.028(2) 0.038(2) 0.035(2) -0.0027(18) -0.0040(17) 0.0009(19)
    C45 0.0229(19) 0.037(2) 0.035(2) -0.0022(17) -0.0033(16) -0.0074(18)
_geom_special_details
;
All e.s.d.'s (except the e.s.d. in the dihedral angle between two l.s. planes)
are estimated using the full covariance matrix. The cell e.s.d.'s are taken
into account individually in the estimation of e.s.d.'s in distances, angles
and torsion angles; correlations between e.s.d.'s in cell parameters are only
used when they are defined by crystal symmetry. An approximate (isotropic)
treatment of cell e.s.d.'s is used for estimating e.s.d.'s involving l.s.
planes.
;
loop_
    _geom_bond_atom_site_label_1
    _geom_bond_atom_site_label_2
    _geom_bond_site_symmetry_2
    _geom_bond_distance
    _geom_bond_publ_flag
    O1 C1 . 1.362(4) ?
    O1 C9 . 1.445(4) ?
    O2 N1 . 1.239(4) ?
    O3 N1 . 1.228(4) ?
    O4 C16 . 1.364(4) ?
    O4 C24 . 1.441(4) ?
    O5 N2 . 1.224(4) ?
    O6 N2 . 1.239(4) ?
    O7 C31 . 1.359(4) ?
    O7 C39 . 1.451(4) ?
    O8 N3 . 1.231(4) ?
    O9 N3 . 1.237(4) ?
    N1 C8 . 1.449(5) ?
    N2 C23 . 1.435(5) ?
    N3 C38 . 1.435(5) ?
    C1 C6 . 1.391(5) ?
    C1 C2 . 1.396(5) ?
    C2 C3 . 1.385(5) ?
    C2 H2 . 0.9500 ?
    C3 C4 . 1.399(5) ?
    C3 H3 . 0.9500 ?
    C4 C5 . 1.392(5) ?
    C4 C7 . 1.458(5) ?
    C5 C6 . 1.381(5) ?
    C5 H5 . 0.9500 ?
    C6 H6 . 0.9500 ?
    C7 C8 . 1.324(5) ?
    C7 H7 . 0.9500 ?
    C8 H8 . 0.9500 ?
    C9 C10 . 1.504(5) ?
    C9 H9A . 0.9900 ?
    C9 H9B . 0.9900 ?
    C10 C15 . 1.379(5) ?
    C10 C11 . 1.393(5) ?
    C11 C12 . 1.388(5) ?
    C11 H11 . 0.9500 ?
    C12 C13 . 1.362(6) ?
    C12 H12 . 0.9500 ?
    C13 C14 . 1.383(5) ?
    C13 H13 . 0.9500 ?
    C14 C15 . 1.393(5) ?
    C14 H14 . 0.9500 ?
    C15 H15 . 0.9500 ?
    C16 C21 . 1.388(5) ?
    C16 C17 . 1.392(5) ?
    C17 C18 . 1.377(5) ?
    C17 H17 . 0.9500 ?
    C18 C19 . 1.400(5) ?
    C18 H18 . 0.9500 ?
    C19 C20 . 1.395(5) ?
    C19 C22 . 1.454(5) ?
    C20 C21 . 1.379(5) ?
    C20 H20 . 0.9500 ?
    C21 H21 . 0.9500 ?
    C22 C23 . 1.321(5) ?
    C22 H22 . 0.9500 ?
    C23 H23 . 0.9500 ?
    C24 C25 . 1.500(5) ?
    C24 H24A . 0.9900 ?
    C24 H24B . 0.9900 ?
    C25 C30 . 1.376(5) ?
    C25 C26 . 1.383(5) ?
    C26 C27 . 1.393(6) ?
    C26 H26 . 0.9500 ?
    C27 C28 . 1.380(6) ?
    C27 H27 . 0.9500 ?
    C28 C29 . 1.376(6) ?
    C28 H28 . 0.9500 ?
    C29 C30 . 1.385(6) ?
    C29 H29 . 0.9500 ?
    C30 H30 . 0.9500 ?
    C31 C32 . 1.393(5) ?
    C31 C36 . 1.397(5) ?
    C32 C33 . 1.383(5) ?
    C32 H32 . 0.9500 ?
    C33 C34 . 1.392(5) ?
    C33 H33 . 0.9500 ?
    C34 C35 . 1.402(5) ?
    C34 C37 . 1.462(5) ?
    C35 C36 . 1.369(5) ?
    C35 H35 . 0.9500 ?
    C36 H36 . 0.9500 ?
    C37 C38 . 1.325(5) ?
    C37 H37 . 0.9500 ?
    C38 H38 . 0.9500 ?
    C39 C40 . 1.504(5) ?
    C39 H39A . 0.9900 ?
    C39 H39B . 0.9900 ?
    C40 C45 . 1.384(5) ?
    C40 C41 . 1.389(5) ?
    C41 C42 . 1.386(5) ?
    C41 H41 . 0.9500 ?
    C42 C43 . 1.385(6) ?
    C42 H42 . 0.9500 ?
    C43 C44 . 1.378(6) ?
    C43 H43 . 0.9500 ?
    C44 C45 . 1.385(5) ?
    C44 H44 . 0.9500 ?
    C45 H45 . 0.9500 ?
loop_
    _geom_angle_atom_site_label_1
    _geom_angle_atom_site_label_2
    _geom_angle_atom_site_label_3
    _geom_angle_site_symmetry_1
    _geom_angle_site_symmetry_3
    _geom_angle
    _geom_angle_publ_flag
    C1 O1 C9 . . 117.4(3) ?
    C16 O4 C24 . . 117.4(3) ?
    C31 O7 C39 . . 117.7(3) ?
    O3 N1 O2 . . 123.5(3) ?
    O3 N1 C8 . . 120.0(3) ?
    O2 N1 C8 . . 116.5(3) ?
    O5 N2 O6 . . 122.7(3) ?
    O5 N2 C23 . . 120.3(3) ?
    O6 N2 C23 . . 117.0(3) ?
    O8 N3 O9 . . 122.5(3) ?
    O8 N3 C38 . . 121.0(3) ?
    O9 N3 C38 . . 116.4(3) ?
    O1 C1 C6 . . 116.0(3) ?
    O1 C1 C2 . . 124.3(3) ?
    C6 C1 C2 . . 119.6(3) ?
    C3 C2 C1 . . 119.6(3) ?
    C3 C2 H2 . . 120.2 ?
    C1 C2 H2 . . 120.2 ?
    C2 C3 C4 . . 121.1(3) ?
    C2 C3 H3 . . 119.4 ?
    C4 C3 H3 . . 119.4 ?
    C5 C4 C3 . . 118.3(3) ?
    C5 C4 C7 . . 118.9(3) ?
    C3 C4 C7 . . 122.8(3) ?
    C6 C5 C4 . . 121.1(3) ?
    C6 C5 H5 . . 119.5 ?
    C4 C5 H5 . . 119.5 ?
    C5 C6 C1 . . 120.2(3) ?
    C5 C6 H6 . . 119.9 ?
    C1 C6 H6 . . 119.9 ?
    C8 C7 C4 . . 126.1(3) ?
    C8 C7 H7 . . 116.9 ?
    C4 C7 H7 . . 116.9 ?
    C7 C8 N1 . . 120.8(3) ?
    C7 C8 H8 . . 119.6 ?
    N1 C8 H8 . . 119.6 ?
    O1 C9 C10 . . 108.1(3) ?
    O1 C9 H9A . . 110.1 ?
    C10 C9 H9A . . 110.1 ?
    O1 C9 H9B . . 110.1 ?
    C10 C9 H9B . . 110.1 ?
    H9A C9 H9B . . 108.4 ?
    C15 C10 C11 . . 118.6(3) ?
    C15 C10 C9 . . 121.0(3) ?
    C11 C10 C9 . . 120.4(3) ?
    C12 C11 C10 . . 120.3(4) ?
    C12 C11 H11 . . 119.9 ?
    C10 C11 H11 . . 119.9 ?
    C13 C12 C11 . . 121.1(4) ?
    C13 C12 H12 . . 119.5 ?
    C11 C12 H12 . . 119.5 ?
    C12 C13 C14 . . 119.2(4) ?
    C12 C13 H13 . . 120.4 ?
    C14 C13 H13 . . 120.4 ?
    C13 C14 C15 . . 120.4(4) ?
    C13 C14 H14 . . 119.8 ?
    C15 C14 H14 . . 119.8 ?
    C10 C15 C14 . . 120.5(4) ?
    C10 C15 H15 . . 119.8 ?
    C14 C15 H15 . . 119.8 ?
    O4 C16 C21 . . 115.9(3) ?
    O4 C16 C17 . . 124.4(3) ?
    C21 C16 C17 . . 119.7(3) ?
    C18 C17 C16 . . 119.2(3) ?
    C18 C17 H17 . . 120.4 ?
    C16 C17 H17 . . 120.4 ?
    C17 C18 C19 . . 122.2(3) ?
    C17 C18 H18 . . 118.9 ?
    C19 C18 H18 . . 118.9 ?
    C20 C19 C18 . . 117.3(3) ?
    C20 C19 C22 . . 120.0(3) ?
    C18 C19 C22 . . 122.7(3) ?
    C21 C20 C19 . . 121.2(3) ?
    C21 C20 H20 . . 119.4 ?
    C19 C20 H20 . . 119.4 ?
    C20 C21 C16 . . 120.3(3) ?
    C20 C21 H21 . . 119.8 ?
    C16 C21 H21 . . 119.8 ?
    C23 C22 C19 . . 125.1(3) ?
    C23 C22 H22 . . 117.4 ?
    C19 C22 H22 . . 117.4 ?
    C22 C23 N2 . . 121.6(3) ?
    C22 C23 H23 . . 119.2 ?
    N2 C23 H23 . . 119.2 ?
    O4 C24 C25 . . 107.8(3) ?
    O4 C24 H24A . . 110.1 ?
    C25 C24 H24A . . 110.1 ?
    O4 C24 H24B . . 110.1 ?
    C25 C24 H24B . . 110.1 ?
    H24A C24 H24B . . 108.5 ?
    C30 C25 C26 . . 118.9(4) ?
    C30 C25 C24 . . 121.0(4) ?
    C26 C25 C24 . . 120.2(4) ?
    C25 C26 C27 . . 120.2(4) ?
    C25 C26 H26 . . 119.9 ?
    C27 C26 H26 . . 119.9 ?
    C28 C27 C26 . . 120.6(4) ?
    C28 C27 H27 . . 119.7 ?
    C26 C27 H27 . . 119.7 ?
    C29 C28 C27 . . 119.0(4) ?
    C29 C28 H28 . . 120.5 ?
    C27 C28 H28 . . 120.5 ?
    C28 C29 C30 . . 120.5(4) ?
    C28 C29 H29 . . 119.8 ?
    C30 C29 H29 . . 119.8 ?
    C25 C30 C29 . . 120.9(4) ?
    C25 C30 H30 . . 119.5 ?
    C29 C30 H30 . . 119.5 ?
    O7 C31 C32 . . 124.9(3) ?
    O7 C31 C36 . . 115.8(3) ?
    C32 C31 C36 . . 119.3(3) ?
    C33 C32 C31 . . 120.0(3) ?
    C33 C32 H32 . . 120.0 ?
    C31 C32 H32 . . 120.0 ?
    C32 C33 C34 . . 120.9(3) ?
    C32 C33 H33 . . 119.5 ?
    C34 C33 H33 . . 119.5 ?
    C33 C34 C35 . . 118.6(3) ?
    C33 C34 C37 . . 122.2(3) ?
    C35 C34 C37 . . 119.2(3) ?
    C36 C35 C34 . . 120.7(4) ?
    C36 C35 H35 . . 119.7 ?
    C34 C35 H35 . . 119.7 ?
    C35 C36 C31 . . 120.5(3) ?
    C35 C36 H36 . . 119.7 ?
    C31 C36 H36 . . 119.7 ?
    C38 C37 C34 . . 125.7(4) ?
    C38 C37 H37 . . 117.2 ?
    C34 C37 H37 . . 117.2 ?
    C37 C38 N3 . . 121.3(4) ?
    C37 C38 H38 . . 119.3 ?
    N3 C38 H38 . . 119.3 ?
    O7 C39 C40 . . 106.1(3) ?
    O7 C39 H39A . . 110.5 ?
    C40 C39 H39A . . 110.5 ?
    O7 C39 H39B . . 110.5 ?
    C40 C39 H39B . . 110.5 ?
    H39A C39 H39B . . 108.7 ?
    C45 C40 C41 . . 119.2(3) ?
    C45 C40 C39 . . 120.8(3) ?
    C41 C40 C39 . . 120.0(4) ?
    C42 C41 C40 . . 120.0(4) ?
    C42 C41 H41 . . 120.0 ?
    C40 C41 H41 . . 120.0 ?
    C43 C42 C41 . . 120.3(4) ?
    C43 C42 H42 . . 119.9 ?
    C41 C42 H42 . . 119.9 ?
    C44 C43 C42 . . 119.9(4) ?
    C44 C43 H43 . . 120.0 ?
    C42 C43 H43 . . 120.0 ?
    C43 C44 C45 . . 119.8(4) ?
    C43 C44 H44 . . 120.1 ?
    C45 C44 H44 . . 120.1 ?
    C40 C45 C44 . . 120.8(4) ?
    C40 C45 H45 . . 119.6 ?
    C44 C45 H45 . . 119.6 ?
loop_
    _geom_torsion_atom_site_label_1
    _geom_torsion_atom_site_label_2
    _geom_torsion_atom_site_label_3
    _geom_torsion_atom_site_label_4
    _geom_torsion_site_symmetry_1
    _geom_torsion_site_symmetry_2
    _geom_torsion_site_symmetry_3
    _geom_torsion_site_symmetry_4
    _geom_torsion
    _geom_torsion_publ_flag
    C9 O1 C1 C6 . . . . 169.3(3) ?
    C9 O1 C1 C2 . . . . -9.1(5) ?
    O1 C1 C2 C3 . . . . 177.1(3) ?
    C6 C1 C2 C3 . . . . -1.3(5) ?
    C1 C2 C3 C4 . . . . -0.7(6) ?
    C2 C3 C4 C5 . . . . 1.6(6) ?
    C2 C3 C4 C7 . . . . -176.3(3) ?
    C3 C4 C5 C6 . . . . -0.6(6) ?
    C7 C4 C5 C6 . . . . 177.4(3) ?
    C4 C5 C6 C1 . . . . -1.3(6) ?
    O1 C1 C6 C5 . . . . -176.2(3) ?
    C2 C1 C6 C5 . . . . 2.3(6) ?
    C5 C4 C7 C8 . . . . -178.6(4) ?
    C3 C4 C7 C8 . . . . -0.6(6) ?
    C4 C7 C8 N1 . . . . 177.6(3) ?
    O3 N1 C8 C7 . . . . -6.0(6) ?
    O2 N1 C8 C7 . . . . 175.5(4) ?
    C1 O1 C9 C10 . . . . -170.1(3) ?
    O1 C9 C10 C15 . . . . 118.0(4) ?
    O1 C9 C10 C11 . . . . -63.0(4) ?
    C15 C10 C11 C12 . . . . 0.0(5) ?
    C9 C10 C11 C12 . . . . -179.0(3) ?
    C10 C11 C12 C13 . . . . 0.2(6) ?
    C11 C12 C13 C14 . . . . 0.2(6) ?
    C12 C13 C14 C15 . . . . -0.8(6) ?
    C11 C10 C15 C14 . . . . -0.7(5) ?
    C9 C10 C15 C14 . . . . 178.3(3) ?
    C13 C14 C15 C10 . . . . 1.0(6) ?
    C24 O4 C16 C21 . . . . -172.4(3) ?
    C24 O4 C16 C17 . . . . 6.4(5) ?
    O4 C16 C17 C18 . . . . -176.7(3) ?
    C21 C16 C17 C18 . . . . 2.1(6) ?
    C16 C17 C18 C19 . . . . 0.0(6) ?
    C17 C18 C19 C20 . . . . -1.1(6) ?
    C17 C18 C19 C22 . . . . 177.9(4) ?
    C18 C19 C20 C21 . . . . 0.3(6) ?
    C22 C19 C20 C21 . . . . -178.7(3) ?
    C19 C20 C21 C16 . . . . 1.7(6) ?
    O4 C16 C21 C20 . . . . 176.0(3) ?
    C17 C16 C21 C20 . . . . -2.9(6) ?
    C20 C19 C22 C23 . . . . -174.4(4) ?
    C18 C19 C22 C23 . . . . 6.6(6) ?
    C19 C22 C23 N2 . . . . 179.5(3) ?
    O5 N2 C23 C22 . . . . 9.6(6) ?
    O6 N2 C23 C22 . . . . -169.3(4) ?
    C16 O4 C24 C25 . . . . 168.5(3) ?
    O4 C24 C25 C30 . . . . 91.2(4) ?
    O4 C24 C25 C26 . . . . -88.2(4) ?
    C30 C25 C26 C27 . . . . 0.0(5) ?
    C24 C25 C26 C27 . . . . 179.4(3) ?
    C25 C26 C27 C28 . . . . 0.5(6) ?
    C26 C27 C28 C29 . . . . -1.3(6) ?
    C27 C28 C29 C30 . . . . 1.6(6) ?
    C26 C25 C30 C29 . . . . 0.3(5) ?
    C24 C25 C30 C29 . . . . -179.1(3) ?
    C28 C29 C30 C25 . . . . -1.1(6) ?
    C39 O7 C31 C32 . . . . -8.1(5) ?
    C39 O7 C31 C36 . . . . 171.5(3) ?
    O7 C31 C32 C33 . . . . 177.7(4) ?
    C36 C31 C32 C33 . . . . -1.8(6) ?
    C31 C32 C33 C34 . . . . 0.1(6) ?
    C32 C33 C34 C35 . . . . 1.5(6) ?
    C32 C33 C34 C37 . . . . -177.4(4) ?
    C33 C34 C35 C36 . . . . -1.2(6) ?
    C37 C34 C35 C36 . . . . 177.6(4) ?
    C34 C35 C36 C31 . . . . -0.5(6) ?
    O7 C31 C36 C35 . . . . -177.5(3) ?
    C32 C31 C36 C35 . . . . 2.0(6) ?
    C33 C34 C37 C38 . . . . 1.3(6) ?
    C35 C34 C37 C38 . . . . -177.5(4) ?
    C34 C37 C38 N3 . . . . 179.3(3) ?
    O8 N3 C38 C37 . . . . -2.5(6) ?
    O9 N3 C38 C37 . . . . 177.4(4) ?
    C31 O7 C39 C40 . . . . -169.0(3) ?
    O7 C39 C40 C45 . . . . -100.5(4) ?
    O7 C39 C40 C41 . . . . 76.8(4) ?
    C45 C40 C41 C42 . . . . 0.1(5) ?
    C39 C40 C41 C42 . . . . -177.3(3) ?
    C40 C41 C42 C43 . . . . 0.7(5) ?
    C41 C42 C43 C44 . . . . -0.8(6) ?
    C42 C43 C44 C45 . . . . 0.2(6) ?
    C41 C40 C45 C44 . . . . -0.8(5) ?
    C39 C40 C45 C44 . . . . 176.6(3) ?
    C43 C44 C45 C40 . . . . 0.6(6) ?
loop_
    _geom_hbond_atom_site_label_D
    _geom_hbond_atom_site_label_H
    _geom_hbond_atom_site_label_A
    _geom_hbond_site_symmetry_A
    _geom_hbond_distance_DH
    _geom_hbond_distance_HA
    _geom_hbond_distance_DA
    _geom_hbond_angle_DHA
    C3 H3 O8 2_757 0.95 2.56 3.503(5) 174.8
    C8 H8 O8 2_757 0.95 2.38 3.322(5) 174.7
    C5 H5 O9 2_657 0.95 2.58 3.493(4) 161.7
    C12 H12 O4 1_554 0.95 2.46 3.284(5) 145.2
    C20 H20 O5 2_776 0.95 2.49 3.373(4) 154.8
    C22 H22 O5 2_776 0.95 2.59 3.448(4) 149.8
    C18 H18 O6 2_676 0.95 2.40 3.326(4) 166.3
    C33 H33 O3 2_657 0.95 2.40 3.325(4) 163.1
    C45 H45 O1 2_666 0.95 2.58 3.413(5) 146.5
