# Supplementary material for: 1-Benz­yloxy-4-(2-nitro­ethen­yl)benzene
Source: Acta Crystallogr Sect E Struct Rep Online. 2010 Oct 30;66(Pt 11):o2984–5. doi: 10.1107/S1600536810042960 (PMC3009334; doi:10.1107/S1600536810042960)
Supplement: Supplementary file 2 [file e-66-o2984-Isup2.hkl]

#
# h,k,l, Fc-squared, Fo-squared, sigma(Fo-squared) and status flag
#
data_I
_shelx_title ' 2010src0082 in P-1'
_shelx_refln_list_code          4
_shelx_F_calc_maximum      326.77
_exptl_crystal_F_000       804.00
_reflns_d_resolution_high  0.8107
 
loop_
 _symmetry_equiv_pos_as_xyz
 'x, y, z'
 '-x, -y, -z'
 
_cell_length_a     9.9522
_cell_length_b    14.0456
_cell_length_c    14.2506
_cell_angle_alpha  74.416
_cell_angle_beta   84.188
_cell_angle_gamma  80.888
 
_shelx_F_squared_multiplier     1.000
 
loop_
 _refln_index_h
 _refln_index_k
 _refln_index_l
 _refln_F_squared_calc
 _refln_F_squared_meas
 _refln_F_squared_sigma
 _refln_observed_status
   2   0   0     2287.60     2087.93     34.65 o
   3   0   0    15325.22    15835.00    230.96 o
   4   0   0      250.68      221.05      8.83 o
   5   0   0       26.65       50.34      7.03 o
   6   0   0      354.41      399.08     10.88 o
   7   0   0      460.37      407.08     15.03 o
   8   0   0       16.12       62.26     15.23 o
   9   0   0        3.58       10.24      9.87 o
  10   0   0       58.99       51.83     17.25 o
  11   0   0       38.16      112.97     23.39 o
  12   0   0        3.79       27.65     13.49 o
 -11   1   0        3.10      -16.86     11.24 o
 -10   1   0      591.90      591.74     34.15 o
  -9   1   0        3.56        5.92     13.43 o
  -8   1   0       60.22       73.15      7.96 o
  -7   1   0      233.26      243.70      9.98 o
  -6   1   0        6.36       85.01      9.64 o
  -5   1   0        0.04       -4.37      6.57 o
  -4   1   0      763.15      732.97     16.98 o
  -3   1   0     2135.19     2465.40     41.38 o
  -2   1   0     1095.45     1039.48     21.60 o
   2   1   0     1402.39     1306.21     24.57 o
   3   1   0    21116.32    20325.72    339.37 o
   4   1   0       92.97       78.69      6.41 o
   5   1   0       26.44       13.61      5.43 o
   6   1   0       54.85       58.70      6.71 o
   7   1   0      112.11       91.37      6.80 o
   8   1   0        6.70      -12.08     12.32 o
   9   1   0      201.90      153.04     13.33 o
  10   1   0        9.61       29.50     25.43 o
  11   1   0        9.70       11.91     23.76 o
  12   1   0       50.29       53.33     16.65 o
 -11   2   0        5.83       12.12     25.32 o
 -10   2   0       11.93       -3.58      9.12 o
  -9   2   0      901.41     1041.85     51.22 o
  -8   2   0        4.26       13.37      8.91 o
  -7   2   0      792.06      815.30     21.88 o
  -6   2   0      268.81      286.01     11.77 o
  -5   2   0        0.62       -6.04      6.35 o
  -4   2   0      220.28      230.24     18.90 o
  -3   2   0       75.77       84.50      6.77 o
  -2   2   0     1479.06     1452.19     30.12 o
  -1   2   0      355.47      342.93     10.29 o
   0   2   0      785.58      767.65     20.53 o
   1   2   0      732.17      715.50     14.84 o
   2   2   0     2322.20     2223.22     54.66 o
   3   2   0     7380.17     7518.70    146.11 o
   4   2   0      999.50      969.74     17.24 o
   5   2   0      251.87      249.56      9.33 o
   6   2   0     1122.11     1126.15     31.48 o
   7   2   0       47.21       46.52      7.72 o
   8   2   0      529.19      516.79     22.59 o
   9   2   0      319.57      298.15     19.67 o
  10   2   0        2.36        6.87     13.47 o
  11   2   0        4.19       31.62     29.61 o
  12   2   0        2.61       27.23     19.74 o
 -11   3   0        5.51        9.95     16.46 o
 -10   3   0       94.55      128.58     18.92 o
  -9   3   0     1610.77     1648.38     90.06 o
  -8   3   0        0.00       21.49      9.57 o
  -7   3   0      249.86      228.64      9.92 o
  -6   3   0        0.72       24.61      7.52 o
  -5   3   0      353.28      417.76     18.53 o
  -4   3   0      732.65      761.12     19.39 o
  -3   3   0     5895.12     6214.25    111.01 o
  -2   3   0       49.75       46.87      8.31 o
  -1   3   0        7.81        8.52      5.37 o
   0   3   0     3272.94     3279.90    104.33 o
   1   3   0      325.71      368.13     11.77 o
   2   3   0      129.29      104.29      7.28 o
   3   3   0       59.52       99.61      7.44 o
   4   3   0     8149.57     8089.94    153.23 o
   5   3   0        2.15       -1.91      6.11 o
   6   3   0     1579.59     1732.88     35.27 o
   7   3   0       52.73       67.93      5.83 o
   8   3   0      108.43       53.31     15.82 o
   9   3   0       29.40       16.68     11.74 o
  10   3   0        6.13       17.24     16.19 o
  11   3   0       36.10       37.96     14.67 o
  12   3   0       11.52       57.46     46.99 o
 -11   4   0       42.98       76.81     15.17 o
 -10   4   0      146.19      112.16     24.27 o
  -9   4   0      151.55      131.66     16.28 o
  -8   4   0       32.73       25.85      8.16 o
  -7   4   0      409.13      380.73     16.63 o
  -6   4   0      462.74      415.04     17.17 o
  -5   4   0       86.86       96.01      7.61 o
  -4   4   0       42.07       73.33     11.65 o
  -3   4   0      304.17      319.20     13.88 o
  -2   4   0      127.74      108.81      8.63 o
  -1   4   0      117.88      115.52      6.48 o
   0   4   0      616.86      614.20     19.91 o
   1   4   0       89.67      104.93      7.42 o
   2   4   0      644.23      638.99     18.95 o
   3   4   0     1940.72     2202.56     61.42 o
   4   4   0      356.56      357.07     10.71 o
   5   4   0       40.23       35.56      6.82 o
   6   4   0     1909.86     1927.31     39.40 o
   7   4   0      304.62      276.76     10.13 o
   8   4   0      301.63      259.76     13.62 o
   9   4   0      315.05      339.30     25.12 o
  10   4   0        8.19       40.53     15.85 o
  11   4   0        0.88       10.11     27.63 o
  12   4   0        1.60       45.53     17.16 o
 -11   5   0       20.29       30.40     22.74 o
 -10   5   0        6.30       36.21     24.20 o
  -9   5   0      483.04      524.76     34.49 o
  -8   5   0       35.59       62.80     11.20 o
  -7   5   0        1.02       10.53      8.94 o
  -6   5   0      150.03      143.37     12.59 o
  -5   5   0       33.79       12.41      7.17 o
  -4   5   0      259.90      228.84     11.64 o
  -3   5   0      568.49      599.16     28.36 o
  -2   5   0        0.00       -4.86      5.23 o
  -1   5   0      340.36      296.62     18.29 o
   0   5   0     1205.22     1243.40     48.03 o
   1   5   0       35.76       23.29      7.23 o
   2   5   0      346.41      321.47     15.10 o
   3   5   0      157.65      153.99     10.05 o
   4   5   0     1558.18     1780.02     36.84 o
   5   5   0       91.75       99.06      7.52 o
   6   5   0      471.87      489.72     13.30 o
   7   5   0       22.97        9.13      7.09 o
   8   5   0      487.99      469.43     21.12 o
   9   5   0      197.24      187.82     15.66 o
  10   5   0       40.28       34.29     15.10 o
  11   5   0       10.88       -6.28     14.27 o
  12   5   0       15.77       14.99     16.55 o
 -10   6   0       12.57      -23.71     15.81 o
  -9   6   0      247.30      215.62     24.06 o
  -8   6   0        5.51        3.88     12.30 o
  -7   6   0       57.66       44.67      8.95 o
  -6   6   0       10.48       26.18     21.67 o
  -5   6   0        3.67       -2.15      6.52 o
  -4   6   0      320.79      281.07     12.45 o
  -3   6   0      457.83      485.71     16.98 o
  -2   6   0       96.45       89.26      7.21 o
  -1   6   0        2.16        4.61      7.60 o
   0   6   0       25.75       10.48      7.42 o
   1   6   0      947.67      969.56     32.20 o
   2   6   0       14.09       18.19      6.21 o
   3   6   0      321.15      340.03     10.07 o
   4   6   0      200.89      187.85      9.04 o
   5   6   0       69.95       39.75      7.30 o
   6   6   0       40.98       37.56      6.13 o
   7   6   0      134.58      127.71      8.44 o
   8   6   0       43.34       40.46      9.39 o
   9   6   0     1455.54     1512.26     59.77 o
  10   6   0        2.72        4.38     15.95 o
  11   6   0      132.52      124.02     16.49 o
 -10   7   0       28.68       30.55     24.99 o
  -9   7   0      105.01      105.04     23.79 o
  -8   7   0        7.52       -4.89     12.58 o
  -7   7   0      162.30      177.42     14.06 o
  -6   7   0       89.58       88.79     10.89 o
  -5   7   0        4.87       13.06      7.64 o
  -4   7   0      164.68      154.76     11.09 o
  -3   7   0      466.44      450.61     15.55 o
  -2   7   0       40.00       14.14     10.05 o
  -1   7   0      419.01      467.09     22.37 o
   0   7   0      797.14      749.70     32.73 o
   1   7   0      306.45      284.89     11.99 o
   2   7   0     1155.64     1171.17     33.73 o
   3   7   0     1409.35     1440.33     33.62 o
   4   7   0      190.26      182.13      9.60 o
   5   7   0       24.50       12.45      6.54 o
   6   7   0      285.25      365.65     16.57 o
   7   7   0      133.34      119.36      9.56 o
   8   7   0      140.60      145.85      9.84 o
   9   7   0      297.25      285.40     20.29 o
  10   7   0       22.51       14.21      9.37 o
  11   7   0        1.24       20.73     16.02 o
  -9   8   0      163.79      181.91     21.28 o
  -8   8   0       15.62       35.87     12.67 o
  -7   8   0       71.32       43.67     13.10 o
  -6   8   0      180.16      151.83     16.40 o
  -5   8   0       27.47       12.90     10.34 o
  -4   8   0       25.11       17.95      5.70 o
  -3   8   0      615.95      630.75     30.15 o
  -2   8   0       40.24       37.07      8.64 o
  -1   8   0       25.33        1.41      7.44 o
   0   8   0      899.47      908.69     31.75 o
   1   8   0      239.99      245.44     12.03 o
   2   8   0        9.68        1.21      8.84 o
   3   8   0        5.79       -5.53      7.17 o
   4   8   0      109.95       94.44      9.82 o
   5   8   0        3.20        6.13      6.22 o
   6   8   0      158.96      130.15     11.62 o
   7   8   0      272.42      252.53     15.61 o
   8   8   0        0.07        7.69      8.20 o
   9   8   0        0.17       28.25      7.80 o
  10   8   0      120.04       74.44     15.18 o
  11   8   0       15.04       21.27     27.46 o
  -9   9   0       84.19      214.14     29.32 o
  -8   9   0       93.58       95.62     18.85 o
  -7   9   0        6.83       40.34     14.72 o
  -6   9   0      185.09      230.62     17.44 o
  -5   9   0       29.46       47.32     14.82 o
  -4   9   0        7.91       27.02     10.01 o
  -3   9   0      100.33       43.32     10.27 o
  -2   9   0        6.92       -0.34      7.35 o
  -1   9   0        0.00       -5.55      8.21 o
   0   9   0     3767.09     3921.88    146.90 o
   1   9   0     2831.50     3031.93    105.44 o
   2   9   0       22.01       42.01      9.29 o
   3   9   0      101.32       79.87     10.37 o
   4   9   0       97.97       85.10      8.56 o
   5   9   0       51.12       62.98     11.08 o
   6   9   0       36.57       18.77     11.96 o
   7   9   0       79.03       82.23     10.53 o
   8   9   0       61.15       62.43     13.00 o
   9   9   0        1.05      -17.29     11.53 o
  10   9   0        0.25       -9.11     20.65 o
  11   9   0       28.56       85.85     20.37 o
  -8  10   0       64.50       78.32     26.35 o
  -7  10   0        0.01      -12.96     13.64 o
  -6  10   0      162.87      177.95     18.35 o
  -5  10   0       10.50        9.34     11.44 o
  -4  10   0       77.73      103.91     12.84 o
  -3  10   0     1742.96     1731.85     90.31 o
  -2  10   0      136.65       99.14     10.85 o
  -1  10   0      137.28       96.61     12.08 o
   0  10   0       13.55       -1.45      8.44 o
   1  10   0      100.43      113.67      9.37 o
   2  10   0        6.90       -9.09     10.05 o
   3  10   0       49.15       21.06      7.21 o
   4  10   0       64.30       81.51     11.13 o
   5  10   0        2.22        8.84     10.34 o
   6  10   0        4.09       50.89     13.02 o
   7  10   0      198.50      226.81     27.81 o
   8  10   0        2.93        9.87     19.85 o
   9  10   0       57.11       94.19     25.00 o
  10  10   0        9.22        5.49     17.97 o
  -7  11   0      274.54      355.23     27.00 o
  -6  11   0      216.40      220.91     47.20 o
  -5  11   0       15.78        2.07     15.88 o
  -4  11   0      136.29       94.78     16.71 o
  -3  11   0      257.86      194.81     21.36 o
  -2  11   0       27.96        2.84     12.91 o
  -1  11   0       37.35       59.89     15.54 o
   0  11   0      629.54      514.79     47.17 o
   1  11   0       81.20      106.55     12.12 o
   2  11   0        7.82       -7.58      8.77 o
   3  11   0       17.28       29.27      8.77 o
   4  11   0       10.87       -1.33      9.63 o
   5  11   0        0.34      -12.80     15.22 o
   6  11   0      128.34      160.41     23.91 o
   7  11   0       44.11      115.16     23.29 o
   8  11   0        2.23      118.44     45.81 o
   9  11   0        8.87      -10.96     16.98 o
  10  11   0       46.71        9.87     15.77 o
  -7  12   0      113.30       82.98     21.84 o
  -6  12   0       13.58       19.58     18.01 o
  -5  12   0        4.96       14.13     17.79 o
  -4  12   0       54.48       44.46     20.16 o
  -3  12   0      300.76      365.81     27.15 o
  -2  12   0       21.38       16.29     11.54 o
  -1  12   0       23.29       21.76     11.02 o
   0  12   0       45.58       15.59     28.32 o
   1  12   0      201.63      228.61     26.59 o
   2  12   0        8.32       10.24     15.17 o
   3  12   0        2.37       38.47     15.35 o
   4  12   0      735.84      728.31     41.06 o
   5  12   0      510.50      534.02     40.02 o
   6  12   0      692.36      651.12     44.09 o
   7  12   0       49.26       43.64     39.59 o
   8  12   0        1.68      -15.38     19.20 o
   9  12   0        0.46      -23.33     15.56 o
  -6  13   0      103.74      123.90     23.08 o
  -5  13   0        0.32       -8.38     18.72 o
  -4  13   0       12.75       23.50     14.18 o
  -3  13   0       63.81       76.76     16.17 o
  -2  13   0      115.84      121.54     23.98 o
  -1  13   0       36.37       23.58     12.31 o
   0  13   0       13.78       16.57     16.99 o
   2  13   0        3.01       -3.16     14.36 o
   3  13   0      365.41      235.06     43.66 o
   4  13   0        1.05        2.16      9.28 o
   5  13   0        4.88       -3.09     17.29 o
   6  13   0        7.94      -21.43     18.66 o
   7  13   0        0.01       -5.11     22.15 o
   8  13   0       39.24       30.61     20.73 o
  -5  14   0       24.21       47.16     18.46 o
  -4  14   0      225.32      278.67     25.56 o
  -3  14   0      439.33      491.27     44.42 o
  -2  14   0      395.63      451.51     42.05 o
  -1  14   0        6.95       -9.27     12.11 o
   0  14   0       39.73       82.07     29.07 o
   1  14   0      110.27       88.03     18.71 o
   2  14   0       25.63       18.72     17.30 o
   3  14   0        7.36        4.49     21.06 o
   4  14   0       54.28      110.44     23.39 o
   5  14   0       73.87       -1.31     24.25 o
   6  14   0        0.35       17.05     36.32 o
   7  14   0        0.67       50.08     21.23 o
  -3  15   0      500.82      549.05     51.86 o
  -2  15   0      104.02      111.03     17.47 o
  -1  15   0        0.03       44.28     14.77 o
   0  15   0       45.14       49.27     12.71 o
   1  15   0        6.25      -10.53     18.94 o
   2  15   0       53.37       69.01     42.70 o
   3  15   0        2.43      -23.40     18.24 o
   4  15   0       47.01       58.35     28.59 o
   5  15   0       77.59      115.11     28.64 o
   6  15   0        0.96      -27.99     18.66 o
  -1  16   0        0.87       14.08     36.26 o
   0  16   0      137.39      158.96     36.32 o
   1  16   0       34.63       95.83     24.62 o
   2  16   0       10.03      -30.66     22.37 o
   3  16   0       30.01       34.62     31.06 o
   4  16   0       38.31        3.86     34.76 o
   5  16   0       38.32        1.48     24.85 o
  -4 -16   1        3.11       80.50     54.07 o
  -3 -16   1        7.10       74.01     41.41 o
  -2 -16   1       45.18       47.59     21.12 o
  -1 -16   1        3.73       27.04     24.96 o
   0 -16   1       36.26       41.94     35.03 o
   1 -16   1       66.77       53.68     26.03 o
  -6 -15   1       37.85       36.49     26.87 o
  -5 -15   1        0.05        2.15     30.90 o
  -3 -15   1       29.90       44.26     36.26 o
  -2 -15   1      123.83      119.83     28.32 o
  -1 -15   1       90.17       40.68     12.58 o
   0 -15   1       74.09       37.87     18.99 o
   1 -15   1      106.32      164.39     22.74 o
   2 -15   1        1.71      -11.80     13.63 o
   3 -15   1        0.47       81.99     25.08 o
  -7 -14   1        1.27       13.82     22.47 o
  -6 -14   1       16.49        4.52     18.23 o
  -5 -14   1       76.77      102.41     23.16 o
  -4 -14   1       44.37      122.62     31.33 o
  -3 -14   1        2.99       43.75     25.32 o
  -2 -14   1        0.18       22.80     17.03 o
  -1 -14   1        7.48       15.37     18.62 o
   0 -14   1       20.33       19.50     19.59 o
   1 -14   1      200.72      273.67     29.39 o
   2 -14   1        0.39      -13.05     11.45 o
   3 -14   1      247.73      213.77     23.98 o
   4 -14   1      101.95       99.70     29.40 o
  -8 -13   1        5.92      105.99     34.22 o
  -7 -13   1       14.22       44.59     36.91 o
  -6 -13   1      120.22      172.31     22.67 o
  -5 -13   1        5.33       32.99     23.12 o
  -4 -13   1        0.01       18.72     35.51 o
  -2 -13   1       35.46       54.71     25.21 o
  -1 -13   1        3.62       10.51     26.07 o
   0 -13   1       51.01       69.97     21.23 o
   1 -13   1      431.51      516.59     34.97 o
   2 -13   1       51.80       61.88     13.16 o
   3 -13   1      174.93      157.01     19.70 o
   4 -13   1       56.83       27.70     26.11 o
   5 -13   1        5.21       -6.76     32.40 o
   6 -13   1        0.14       37.24     21.37 o
  -9 -12   1       80.25      131.57     31.09 o
  -8 -12   1       45.14      104.04     25.89 o
  -6 -12   1       11.90       65.96     14.13 o
  -5 -12   1      179.27      187.39     17.26 o
  -4 -12   1       43.32       32.20      8.41 o
  -3 -12   1     1912.96     1960.54    105.35 o
  -2 -12   1      394.55      344.80     42.43 o
  -1 -12   1       52.77       48.96     17.00 o
   0 -12   1      682.40      680.02    101.44 o
   1 -12   1       11.45       -8.39     12.79 o
   2 -12   1       73.81      125.28     17.33 o
   3 -12   1        9.79       23.93     13.85 o
   4 -12   1      291.36      287.27     26.38 o
   5 -12   1       46.67       45.27     21.35 o
   6 -12   1      155.84      159.52     19.66 o
   7 -12   1       33.72       14.32     17.40 o
  -9 -11   1        0.53       29.29     27.25 o
  -8 -11   1        3.01       -8.35     26.43 o
  -7 -11   1      236.55      253.40     19.45 o
  -6 -11   1     2809.74     3321.68    168.50 o
  -5 -11   1     1551.21     1588.94     86.24 o
  -4 -11   1        6.66        1.98      7.36 o
  -3 -11   1      942.02      878.87     34.94 o
  -2 -11   1      589.17      554.51     29.20 o
  -1 -11   1        0.11       13.24      8.54 o
   0 -11   1      901.06      756.47     57.48 o
   1 -11   1      366.80      420.70     27.76 o
   2 -11   1       47.06       71.07     18.24 o
   3 -11   1      173.89      158.63     34.33 o
   4 -11   1       11.53       16.94     20.56 o
   5 -11   1      195.43      139.47     23.28 o
   6 -11   1      339.25      348.82     28.83 o
   7 -11   1        6.61      -18.24     18.82 o
 -10 -10   1        0.09       22.90     28.91 o
  -9 -10   1       67.60       89.33     20.46 o
  -8 -10   1      105.35       99.35     19.75 o
  -7 -10   1       16.01       39.84     17.44 o
  -6 -10   1      114.27      112.62     14.83 o
  -5 -10   1       32.83       26.72     17.42 o
  -4 -10   1       24.12       31.11     15.45 o
  -3 -10   1       65.77       95.36      8.37 o
  -2 -10   1       33.20       39.68     33.74 o
  -1 -10   1       43.97       44.42      9.81 o
   0 -10   1       27.71       30.04     14.57 o
   1 -10   1       73.82       72.23      8.63 o
   2 -10   1      120.48      108.31     14.65 o
   3 -10   1      661.06      581.05     48.89 o
   4 -10   1      561.35      588.82     44.42 o
   5 -10   1      397.96      457.49     28.75 o
   6 -10   1      495.71      508.51     25.41 o
   7 -10   1       69.77       52.73     16.27 o
   8 -10   1        1.69       -3.83     14.96 o
 -10  -9   1        3.42       20.94     11.09 o
  -9  -9   1       38.77       58.64     18.16 o
  -8  -9   1       66.52       70.95     18.02 o
  -7  -9   1        2.61        5.78     10.32 o
  -6  -9   1        7.16        8.39     25.26 o
  -5  -9   1      168.61      148.50     15.80 o
  -4  -9   1       55.85       74.91      9.25 o
  -3  -9   1      486.80      447.06     26.80 o
  -2  -9   1      169.96      153.37     14.32 o
  -1  -9   1        5.66        0.81      8.14 o
   0  -9   1        0.52       -3.61     10.59 o
   1  -9   1      443.28      431.57     23.44 o
   2  -9   1      325.94      293.68     15.72 o
   3  -9   1      618.41      575.75     26.00 o
   4  -9   1      106.51       92.55      9.61 o
   5  -9   1        7.55       35.62     20.71 o
   6  -9   1       15.87       23.58     11.67 o
   7  -9   1       64.30       46.32     12.70 o
   8  -9   1        3.48       28.86     19.84 o
   9  -9   1        0.19       13.95     23.67 o
 -11  -8   1        6.83        6.35     28.38 o
 -10  -8   1       41.67       53.39     13.37 o
  -9  -8   1      237.95      250.85     17.50 o
  -8  -8   1      236.36      221.10     18.93 o
  -7  -8   1      135.55       98.85     12.56 o
  -6  -8   1      116.97       97.92     14.82 o
  -5  -8   1       44.47       40.62     12.84 o
  -4  -8   1        0.00       -2.38      6.56 o
  -3  -8   1     1853.79     1994.21     63.64 o
  -2  -8   1     1045.64     1032.28     28.08 o
  -1  -8   1      120.62      105.39      9.93 o
   0  -8   1      390.84      407.90     19.13 o
   1  -8   1       62.17       49.93      8.25 o
   2  -8   1       46.43       23.19      7.59 o
   3  -8   1        0.08       -4.04      6.32 o
   4  -8   1        0.05        6.50     11.24 o
   5  -8   1       73.28       64.28      9.11 o
   6  -8   1      220.17      218.47     16.81 o
   7  -8   1       19.26       15.98     11.44 o
   8  -8   1       12.78       28.32     30.79 o
   9  -8   1        8.88       24.05     21.49 o
 -11  -7   1       10.37       16.00     14.29 o
 -10  -7   1        9.36       24.28     10.48 o
  -9  -7   1       86.16       89.17      9.34 o
  -8  -7   1       10.04       15.17      6.76 o
  -7  -7   1       26.12       14.54      7.17 o
  -6  -7   1       20.02       20.73      5.85 o
  -5  -7   1      430.91      409.36     24.73 o
  -4  -7   1      558.86      571.53     34.53 o
  -3  -7   1      748.95      775.52     23.58 o
  -2  -7   1     1845.94     1972.96     68.35 o
  -1  -7   1       99.89       98.70      9.09 o
   0  -7   1      165.38      151.08     13.71 o
   1  -7   1     1300.36     1409.60     52.46 o
   2  -7   1      262.58      314.61     14.86 o
   3  -7   1      925.19      868.70     26.89 o
   4  -7   1      110.14      105.21     10.95 o
   5  -7   1        0.99      -12.04      8.03 o
   6  -7   1      134.80      106.10     12.26 o
   7  -7   1      123.09      117.50     15.50 o
   8  -7   1       22.42       82.22     15.79 o
   9  -7   1       10.96        4.54     19.58 o
  10  -7   1       74.30      118.88     25.24 o
 -11  -6   1       70.56      107.28     24.89 o
 -10  -6   1        0.81        5.90      7.00 o
  -9  -6   1       81.33       66.43      8.70 o
  -8  -6   1        6.96        2.37      7.40 o
  -7  -6   1       10.52       16.05      5.71 o
  -6  -6   1      217.33      189.95     13.52 o
  -5  -6   1      661.21      697.95     19.30 o
  -4  -6   1     1112.34     1113.39     36.42 o
  -3  -6   1     1774.71     1876.64     44.71 o
  -2  -6   1       16.81       29.84      6.78 o
  -1  -6   1       11.40       11.22      5.05 o
   0  -6   1      117.58      133.07     10.43 o
   1  -6   1     1448.27     1512.99     45.94 o
   2  -6   1      340.97      310.81     11.01 o
   3  -6   1      460.62      450.66     17.51 o
   4  -6   1       20.50       14.44      6.45 o
   5  -6   1       18.66       21.86      9.69 o
   6  -6   1       51.14       79.81     12.24 o
   7  -6   1        4.22        1.57     17.03 o
   8  -6   1        0.76       16.36     17.66 o
   9  -6   1       73.83       40.91     16.05 o
  10  -6   1       63.10       52.71     16.62 o
 -11  -5   1       51.91       44.14     30.04 o
 -10  -5   1       96.94       92.45     13.69 o
  -9  -5   1       71.75       78.87      9.53 o
  -8  -5   1       18.94       21.86      6.76 o
  -7  -5   1       67.27       61.72      7.16 o
  -6  -5   1      403.80      377.22     13.06 o
  -5  -5   1      111.86      130.79      8.83 o
  -4  -5   1       22.32       47.53      6.51 o
  -3  -5   1       29.14        6.06      8.94 o
  -2  -5   1      745.96      741.41     25.56 o
  -1  -5   1       50.63       25.96      8.05 o
   0  -5   1      134.85      144.89      9.65 o
   1  -5   1      388.72      397.47     12.66 o
   2  -5   1        1.66       -2.01      6.87 o
   3  -5   1      354.78      378.49     13.06 o
   4  -5   1     4465.33     4924.95    106.89 o
   5  -5   1        6.32       -1.47      7.21 o
   6  -5   1       61.13       47.88      7.67 o
   7  -5   1       60.60       55.51     12.13 o
   8  -5   1       11.07       -3.82     11.35 o
   9  -5   1       54.07       60.83     16.36 o
  10  -5   1        0.11       37.62     20.63 o
  11  -5   1        0.50        2.96     15.57 o
 -12  -4   1      100.86       77.46     24.89 o
 -11  -4   1      155.46      193.90     21.11 o
 -10  -4   1       87.88       75.97     14.23 o
  -9  -4   1       59.66       27.76     10.48 o
  -8  -4   1      123.16      118.47     12.63 o
  -7  -4   1      388.69      351.14     12.51 o
  -6  -4   1      160.74      134.57      7.88 o
  -5  -4   1      359.90      286.79      8.24 o
  -4  -4   1      330.86      353.94      9.81 o
  -3  -4   1      164.34      177.00      7.41 o
  -2  -4   1     1714.63     1702.54     67.16 o
  -1  -4   1      564.86      576.96     17.03 o
   0  -4   1      254.46      217.21     11.53 o
   1  -4   1     1437.83     1499.45     77.51 o
   2  -4   1      467.96      473.87     14.40 o
   3  -4   1      956.80     1022.27     21.67 o
   4  -4   1      582.30      599.68     18.69 o
   5  -4   1      447.85      468.72     17.27 o
   6  -4   1      482.76      501.82     18.10 o
   7  -4   1       23.19       36.34      8.11 o
   8  -4   1       45.59       59.35     11.78 o
   9  -4   1      136.23      108.57     16.31 o
  10  -4   1       44.70       81.73     18.20 o
  11  -4   1        2.79      -20.90     13.94 o
 -12  -3   1        4.81       12.99     17.99 o
 -11  -3   1       13.15       36.67     15.07 o
 -10  -3   1      101.02      124.14     15.83 o
  -9  -3   1     1142.47     1141.93     42.90 o
  -8  -3   1      450.51      521.50     27.29 o
  -7  -3   1      439.26      395.62     13.82 o
  -6  -3   1      313.88      289.31     10.16 o
  -5  -3   1      876.24     1020.41     20.84 o
  -4  -3   1       39.80       30.25      6.37 o
  -3  -3   1      433.12      454.58     12.02 o
  -2  -3   1      237.45      274.51     10.29 o
  -1  -3   1       59.77       66.88     13.28 o
   0  -3   1      632.09      568.77     29.91 o
   1  -3   1     5034.34     4814.82    114.66 o
   2  -3   1      452.63      419.16     11.49 o
   3  -3   1      180.73      190.74     12.91 o
   4  -3   1     1484.79     1721.68     34.48 o
   5  -3   1      311.20      290.90      9.89 o
   6  -3   1       12.72       -2.23      5.62 o
   7  -3   1      344.07      296.61     18.03 o
   8  -3   1       10.25       10.45      7.02 o
   9  -3   1       10.04       -6.01     11.26 o
  10  -3   1       16.88       14.26     12.06 o
  11  -3   1      115.99      170.73     23.64 o
 -12  -2   1       88.31      133.03     31.33 o
 -11  -2   1      149.04      154.26     36.10 o
 -10  -2   1        7.95       -2.11      9.72 o
  -9  -2   1        5.90       14.41     12.56 o
  -8  -2   1       10.10       24.05     11.70 o
  -7  -2   1        6.58        3.79      4.74 o
  -6  -2   1     4736.88     5205.58     84.81 o
  -5  -2   1     7772.81     8183.14    137.54 o
  -4  -2   1       75.40       88.89      5.51 o
  -3  -2   1      131.41       95.54      5.55 o
  -2  -2   1    14289.69    13186.74    236.80 o
  -1  -2   1        9.39        9.70      8.14 o
   0  -2   1        2.53       20.26      5.00 o
   1  -2   1    10603.95    10431.49    222.56 o
   2  -2   1        0.71       22.11      9.77 o
   3  -2   1       10.73        5.26      7.18 o
   4  -2   1       96.99      286.63     26.04 o
   5  -2   1       23.61       36.51      6.97 o
   6  -2   1       27.51       30.82      9.17 o
   7  -2   1     1212.86     1151.73     27.30 o
   8  -2   1      373.24      382.91     19.20 o
   9  -2   1       59.41       32.97     12.30 o
  10  -2   1       16.57        8.26     24.35 o
  11  -2   1       23.39       -8.80     37.12 o
 -12  -1   1      134.19       74.92     19.93 o
 -11  -1   1       31.36       12.71     15.45 o
 -10  -1   1       62.29       68.26     13.12 o
  -9  -1   1        0.38       -3.04      8.08 o
  -8  -1   1     1396.25     1367.34     43.92 o
  -7  -1   1       68.91       47.37      8.93 o
  -6  -1   1     1922.40     1821.97     32.72 o
  -5  -1   1        3.40        2.22      4.66 o
  -4  -1   1      478.41      458.62     11.06 o
  -3  -1   1      228.60      245.70      6.63 o
  -2  -1   1      386.72     1196.98    162.94 o
  -1  -1   1      386.69      371.92      6.65 o
   1  -1   1       58.07       81.34      6.03 o
   2  -1   1      314.58      335.58      9.24 o
   3  -1   1        0.01        9.14      7.08 o
   4  -1   1     3931.28     4073.01     65.63 o
   5  -1   1      311.22      298.74     11.14 o
   6  -1   1      644.27      694.58     16.02 o
   7  -1   1      542.45      554.77     24.33 o
   8  -1   1      217.18      214.34      9.55 o
   9  -1   1        0.82       -0.45      7.70 o
  10  -1   1      142.05      159.63     20.61 o
  11  -1   1       14.82        3.90     16.39 o
 -12   0   1      191.22      147.41     26.03 o
 -11   0   1       24.80        9.59     16.79 o
 -10   0   1        6.70       17.40      8.95 o
  -9   0   1       15.67       10.40      9.41 o
  -8   0   1        6.24       15.33      8.30 o
  -7   0   1        7.07       14.36      5.26 o
  -6   0   1      318.99      346.61     11.60 o
  -5   0   1      215.90      198.28     10.88 o
  -4   0   1      151.12      155.55      5.54 o
  -3   0   1     1837.13     1727.80     22.83 o
  -2   0   1     7225.15     6541.99    100.20 o
   2   0   1     4148.29     3803.89     70.71 o
   3   0   1       49.37       52.49      6.19 o
   4   0   1     1847.45     1856.34     29.30 o
   5   0   1      332.01      351.51     10.80 o
   6   0   1      414.47      440.58     10.76 o
   7   0   1      482.73      471.73     14.37 o
   8   0   1      828.97      856.68     33.14 o
   9   0   1       21.87       20.70      9.29 o
  10   0   1      232.23      206.38     36.32 o
  11   0   1       34.24       41.80     14.75 o
  12   0   1        9.91       95.05     28.32 o
 -11   1   1       54.07       48.32     10.65 o
 -10   1   1        5.14        9.94      8.06 o
  -9   1   1       96.20       68.76     10.70 o
  -8   1   1     1529.16     1510.35     42.30 o
  -7   1   1       21.44       30.34      9.65 o
  -6   1   1      869.41      954.78     23.42 o
  -5   1   1        0.01      206.57     25.66 o
  -4   1   1       27.16       17.91      5.28 o
  -3   1   1       42.60       28.01      6.49 o
  -2   1   1    46008.90    43873.33   1311.90 o
  -1   1   1       47.65       49.58      3.77 o
   2   1   1     4123.81     3704.55     75.27 o
   3   1   1      821.57      765.91     16.76 o
   4   1   1       14.61        6.80      6.28 o
   5   1   1      540.87      585.89     13.53 o
   6   1   1      139.68      164.48      8.72 o
   7   1   1        4.37       -0.42      7.03 o
   8   1   1       67.66       56.54     13.30 o
   9   1   1        7.66       30.98     11.87 o
  10   1   1      203.62      215.66     30.52 o
  11   1   1      178.21      176.22     21.45 o
  12   1   1        0.25      -12.22     10.80 o
 -11   2   1        0.21       -5.26     13.95 o
 -10   2   1       94.56       74.40     15.02 o
  -9   2   1        0.03        0.66      7.80 o
  -8   2   1        6.03        4.48      7.22 o
  -7   2   1       85.61      104.88      9.10 o
  -6   2   1     1064.45     1038.46     22.11 o
  -5   2   1       17.08       37.91      7.24 o
  -4   2   1      577.76      611.82     19.60 o
  -3   2   1      220.79      245.33     10.06 o
  -2   2   1      528.91      940.41     73.42 o
  -1   2   1        9.95       26.68      4.84 o
   0   2   1      107.34      119.14      4.94 o
   1   2   1     1410.96     1296.88     29.15 o
   2   2   1      550.26      526.97     16.37 o
   3   2   1      228.65      231.36      9.38 o
   4   2   1     1002.02     1030.90     23.63 o
   5   2   1       71.31       69.56      7.35 o
   6   2   1      103.03      104.05      9.56 o
   7   2   1       11.90        3.16      6.22 o
   8   2   1     1529.58     1557.63     48.82 o
   9   2   1        5.52        1.77     11.53 o
  10   2   1      250.93      242.95     24.81 o
  11   2   1       30.68       39.62     24.67 o
  12   2   1        0.82      -21.11     15.23 o
 -11   3   1       74.83       81.08     16.10 o
 -10   3   1       19.80       15.39     14.91 o
  -9   3   1     1022.53     1061.72     42.19 o
  -8   3   1      714.26      677.75     28.45 o
  -7   3   1        0.52       -0.78      5.94 o
  -6   3   1       76.95       86.83      8.46 o
  -5   3   1      317.35      338.89     10.80 o
  -4   3   1      680.14      723.68     17.38 o
  -3   3   1       13.26       14.81      6.96 o
  -2   3   1       32.15       31.72      6.99 o
  -1   3   1      248.91      253.66      9.44 o
   0   3   1     1785.84     1703.40     35.11 o
   1   3   1    15459.76    14686.16    313.96 o
   2   3   1     2507.53     2560.27     55.64 o
   3   3   1      191.09      207.52     10.99 o
   4   3   1     1974.29     2066.54     66.43 o
   5   3   1       64.45       70.65      6.11 o
   6   3   1      333.76      337.20     15.20 o
   7   3   1       48.60       43.71      6.74 o
   8   3   1       11.17       30.82     10.15 o
   9   3   1       18.55       -1.72     11.24 o
  10   3   1       12.58       41.96     25.75 o
  11   3   1      104.99       91.12     16.84 o
  12   3   1       28.31       22.12     16.72 o
 -11   4   1        3.10      -18.21     14.46 o
 -10   4   1       10.46       19.39     16.82 o
  -9   4   1      605.20      532.24     31.50 o
  -8   4   1      161.85      152.77     12.51 o
  -7   4   1       96.97       85.17      9.24 o
  -6   4   1     1042.34     1122.02     30.79 o
  -5   4   1     1339.97     1418.63     36.44 o
  -4   4   1      153.96      153.32      8.84 o
  -3   4   1       35.23       43.65      6.67 o
  -2   4   1     6766.55     6492.01    128.06 o
  -1   4   1        9.30       39.13      9.72 o
   0   4   1       26.14       10.64      8.84 o
   1   4   1     2296.33     2303.50     59.59 o
   2   4   1     1073.32     1042.50     21.28 o
   3   4   1      106.13       90.59      6.71 o
   4   4   1     5968.75     5827.23    136.04 o
   5   4   1       82.99       92.80      8.87 o
   6   4   1      515.91      497.17     18.73 o
   7   4   1     1065.40     1102.34     30.90 o
   8   4   1       10.60       18.73      9.21 o
   9   4   1        5.67       40.52     13.55 o
  10   4   1      203.85      144.40     29.50 o
  11   4   1       85.43       74.95     17.43 o
  12   4   1       33.77       58.65     19.34 o
 -11   5   1       70.00      101.08     18.46 o
 -10   5   1       11.55      -14.54     12.99 o
  -9   5   1      149.45      133.14     17.09 o
  -8   5   1       18.04       45.78     11.63 o
  -7   5   1       19.77        7.37      6.78 o
  -6   5   1       11.41        3.45      6.85 o
  -5   5   1      526.75      537.64     23.91 o
  -4   5   1        1.04        8.12      7.83 o
  -3   5   1      100.02      100.58      6.85 o
  -2   5   1      168.98      184.55      9.38 o
  -1   5   1      339.33      340.48     13.31 o
   0   5   1      596.29      567.22     15.61 o
   1   5   1     9470.39     9357.63    193.75 o
   2   5   1       24.87       16.08      6.03 o
   3   5   1        0.17       -3.02      6.89 o
   4   5   1       91.67      106.19     10.16 o
   5   5   1      299.36      331.86     12.11 o
   6   5   1        0.16        2.12     10.72 o
   7   5   1       15.31       33.76      6.30 o
   8   5   1       32.39       62.99     15.08 o
   9   5   1      131.32      108.93     14.53 o
  10   5   1      197.33      165.87     26.61 o
  11   5   1       55.79       75.74     17.06 o
  12   5   1       85.69       55.54     18.25 o
 -10   6   1       15.53       35.38     18.12 o
  -9   6   1       84.51       35.92     14.28 o
  -8   6   1      109.35      107.66     10.08 o
  -7   6   1        0.72       -0.84      8.60 o
  -6   6   1        4.56        4.02      9.10 o
  -5   6   1      659.20      711.47     26.59 o
  -4   6   1        0.23       -4.48      6.57 o
  -3   6   1       59.46       43.54      6.14 o
  -2   6   1       52.91       56.57     11.13 o
  -1   6   1        6.82       -8.15     16.52 o
   0   6   1       10.23       29.14      6.62 o
   1   6   1     1210.13     1289.70     31.23 o
   2   6   1     1552.58     1565.05     33.91 o
   3   6   1       29.20       36.61     11.16 o
   4   6   1      126.00      151.24      9.43 o
   5   6   1        3.68       -8.26      7.19 o
   6   6   1      145.02      151.16      8.74 o
   7   6   1        4.87        3.46      6.62 o
   8   6   1      320.10      301.12     12.89 o
   9   6   1      446.61      457.56     31.22 o
  10   6   1      334.07      418.80     32.56 o
  11   6   1        3.72       38.19     21.13 o
 -10   7   1       49.56      112.33     26.93 o
  -9   7   1      161.05      167.65     19.02 o
  -8   7   1       85.03       46.13     12.04 o
  -7   7   1       17.76       62.09     12.25 o
  -6   7   1      434.25      444.29     20.92 o
  -5   7   1      108.73      142.57     11.80 o
  -4   7   1       58.97       53.09      8.27 o
  -3   7   1       80.72       44.02      8.28 o
  -2   7   1      938.65      995.57     38.07 o
  -1   7   1      106.71       88.41      9.07 o
   0   7   1      319.21      323.53     14.36 o
   1   7   1       92.17       72.09     10.28 o
   2   7   1       93.96      102.38     11.80 o
   3   7   1      208.20      235.04     12.26 o
   4   7   1       21.75       13.22      7.51 o
   5   7   1       14.05        4.32     11.56 o
   6   7   1       83.29       44.50      7.86 o
   7   7   1      212.53      199.19     14.09 o
   8   7   1      293.95      320.56     14.05 o
   9   7   1      670.18      738.39     46.80 o
  10   7   1        4.20        7.12      6.10 o
  11   7   1      136.52      170.02     19.77 o
  -9   8   1       39.17       87.15     18.50 o
  -8   8   1       39.61       66.15     22.56 o
  -7   8   1      174.44      218.54     17.21 o
  -6   8   1       10.24        0.94     10.08 o
  -5   8   1       85.87      106.56     12.66 o
  -4   8   1       49.21       28.58     10.17 o
  -3   8   1       11.44        2.22      7.84 o
  -2   8   1       79.93       47.34      7.53 o
  -1   8   1       55.52       67.80      8.40 o
   0   8   1        4.49        3.16      4.41 o
   1   8   1      710.21      685.48     24.19 o
   2   8   1      141.92      136.04      8.83 o
   3   8   1      336.69      357.00     15.65 o
   4   8   1        5.65        3.73     12.98 o
   5   8   1       22.37       26.11      6.52 o
   6   8   1      155.04      168.43     12.24 o
   7   8   1       92.80       85.45     15.40 o
   8   8   1       58.69       56.40     11.49 o
   9   8   1        8.23       -9.47      8.39 o
  10   8   1        0.85        9.29     10.11 o
  11   8   1        3.41      -13.20      8.80 o
  -9   9   1       88.50       49.58     16.61 o
  -8   9   1       59.18       69.92     17.38 o
  -7   9   1        0.52      -10.49     14.59 o
  -6   9   1       51.61       59.15     11.08 o
  -5   9   1        4.87       20.83     20.02 o
  -4   9   1       13.56       12.22      9.15 o
  -3   9   1       14.52        8.45     13.61 o
  -2   9   1        1.01        3.25      8.32 o
  -1   9   1      187.00      174.46     11.68 o
   0   9   1        9.63        0.51      8.14 o
   1   9   1      686.91      783.03     38.68 o
   2   9   1       74.75       87.11      8.97 o
   3   9   1       68.13       70.80      8.50 o
   4   9   1        9.08        8.81      9.51 o
   5   9   1       70.31       65.84     10.93 o
   6   9   1       31.03        6.50     11.64 o
   7   9   1       83.35       59.22     10.18 o
   8   9   1      152.18      180.67     16.94 o
   9   9   1        0.03       -8.60      8.20 o
  10   9   1        4.99       14.26     22.53 o
  11   9   1      101.57       49.46     25.53 o
  -8  10   1       61.48       35.63     17.38 o
  -7  10   1       31.87       52.80     14.99 o
  -6  10   1        2.50       12.35     18.02 o
  -5  10   1       10.37       14.19     14.21 o
  -4  10   1        0.08       12.28      9.69 o
  -3  10   1       53.51       44.40     17.82 o
  -2  10   1      132.29       72.58     13.85 o
  -1  10   1       97.76       90.90      9.23 o
   0  10   1       36.02       16.43      7.50 o
   1  10   1      487.80      448.08     22.11 o
   2  10   1        2.57       -8.15      7.12 o
   3  10   1      211.79      184.72     12.69 o
   4  10   1      311.77      312.44     19.97 o
   5  10   1      446.51      459.81     39.19 o
   6  10   1       33.72       26.43     14.83 o
   7  10   1        0.93      -11.47     11.24 o
   8  10   1        1.58       34.25     12.52 o
   9  10   1       36.80       18.00     11.00 o
  10  10   1       79.12       91.35     22.06 o
  -8  11   1        3.95      -15.93     15.85 o
  -7  11   1       41.23      125.32     28.64 o
  -6  11   1       12.95        3.37     18.92 o
  -5  11   1      216.66      184.45     20.63 o
  -4  11   1       93.18      130.74     31.70 o
  -3  11   1       33.70       35.84     16.95 o
  -2  11   1       17.33       12.50     15.56 o
  -1  11   1      979.32      975.81     73.78 o
   0  11   1      103.61       66.79     10.27 o
   1  11   1       26.18       22.16     10.36 o
   2  11   1       90.66       75.46     11.24 o
   3  11   1        0.99       -1.56     10.61 o
   4  11   1        0.23       33.01     10.78 o
   5  11   1       22.88        9.21     22.64 o
   6  11   1       54.03       85.96     19.36 o
   7  11   1      190.04      223.15     27.41 o
   9  11   1       36.35       23.44     13.68 o
  10  11   1       41.15      102.78     31.76 o
  -7  12   1       35.51       27.12     16.67 o
  -6  12   1       65.91       44.78     26.90 o
  -5  12   1       48.30      104.01     24.54 o
  -4  12   1      210.36      258.59     23.39 o
  -3  12   1        0.25       13.02     19.51 o
  -2  12   1      752.62      751.50     52.55 o
  -1  12   1        6.85       33.18     31.17 o
   0  12   1       55.52       42.59     25.32 o
   1  12   1      151.67      185.70     23.75 o
   2  12   1      160.09      129.78     20.89 o
   3  12   1       22.51      -15.16     13.99 o
   4  12   1       35.12       57.84     12.20 o
   5  12   1      146.09      135.41     23.44 o
   6  12   1       25.93        7.51     32.83 o
   7  12   1       72.07       78.98     25.42 o
   9  12   1       40.80      130.99     45.27 o
  -6  13   1        0.29       15.77     16.04 o
  -5  13   1       53.88       79.02     18.15 o
  -4  13   1        2.92       10.87     24.16 o
  -3  13   1       42.27      -27.09     19.82 o
  -2  13   1       18.50       -0.81     13.80 o
  -1  13   1        1.22       -2.63     15.84 o
   0  13   1        9.38       11.02     16.47 o
   1  13   1      394.57      470.22     61.15 o
   2  13   1      281.69      288.24     38.62 o
   3  13   1       69.87       40.39     17.01 o
   4  13   1      913.87      932.51    102.03 o
   5  13   1     1250.31     1406.88     89.26 o
   6  13   1       26.41       54.42     38.89 o
   7  13   1       78.56      161.67     27.79 o
   8  13   1       86.48       69.58     24.73 o
   9  13   1        1.83      -32.36     24.62 o
  -5  14   1      240.62      218.56     36.32 o
  -4  14   1      109.01      200.10     35.89 o
  -3  14   1       36.55       95.17     20.28 o
  -2  14   1       34.70       62.70     16.86 o
  -1  14   1       50.66       48.12     19.85 o
   0  14   1       17.71       -1.93     20.40 o
   1  14   1       12.64       42.05     30.79 o
   2  14   1        8.25        1.94     18.12 o
   3  14   1       80.57       73.68     21.52 o
   4  14   1       69.40      105.03     24.03 o
   5  14   1      355.70      395.55     73.06 o
   6  14   1       49.67       42.51     33.15 o
   7  14   1       46.28       33.12     19.75 o
   8  14   1       61.07      160.39     42.91 o
  -4  15   1      293.47      307.45     28.28 o
  -3  15   1       85.54       52.22     18.39 o
  -2  15   1        3.17        7.62     20.87 o
  -1  15   1        2.88        1.22     14.24 o
   0  15   1        3.91       15.25     19.01 o
   1  15   1       33.66       40.58     23.83 o
   2  15   1       94.82      141.43     29.29 o
   3  15   1        2.10       22.00     38.51 o
   4  15   1       55.26       92.46     30.09 o
   5  15   1       23.48      -16.41     23.71 o
   6  15   1      123.24      253.07     32.91 o
   7  15   1      105.06      116.30     23.19 o
  -2  16   1       36.29       39.95     17.66 o
  -1  16   1       74.56       45.52     15.66 o
   0  16   1       37.82       66.95     15.41 o
   1  16   1        9.39       -8.04     23.17 o
   2  16   1       32.23       89.90     29.40 o
   3  16   1       55.69       39.11     24.08 o
   4  16   1        0.01       18.76     20.59 o
   5  16   1        0.15        5.26     30.58 o
  -2 -16   2       22.52      150.41     44.63 o
  -1 -16   2        5.78      -22.94     24.58 o
  -5 -15   2        0.54       21.10     19.80 o
  -4 -15   2        0.43      -10.31     20.62 o
  -3 -15   2        0.27      -35.24     23.49 o
  -2 -15   2       33.53       83.36     33.36 o
  -1 -15   2      150.43      163.96     27.20 o
   0 -15   2       15.36        9.90     21.75 o
   1 -15   2       87.92       55.78     28.05 o
   2 -15   2        2.53      -11.70     21.33 o
  -7 -14   2        0.63       30.14     44.95 o
  -6 -14   2        8.90       26.03     18.20 o
  -5 -14   2        1.01        5.77     29.66 o
  -4 -14   2        2.36        5.59     32.51 o
  -3 -14   2      254.58      234.95     34.54 o
  -2 -14   2       65.13       43.73     44.41 o
  -1 -14   2      519.33      536.56     38.92 o
   0 -14   2       37.92        3.85     11.23 o
   1 -14   2       64.52       43.44     16.04 o
   2 -14   2        3.93       30.84     21.50 o
   3 -14   2       17.65       86.01     22.22 o
   4 -14   2        3.50        0.64     17.50 o
  -8 -13   2      693.06      652.28     45.03 o
  -7 -13   2       72.38      109.66     21.94 o
  -6 -13   2      211.95      230.11     25.53 o
  -5 -13   2      272.32      231.60     35.77 o
  -4 -13   2       33.80        1.39     19.75 o
  -3 -13   2        0.03      -13.84     15.59 o
  -1 -13   2        6.87        2.28      8.34 o
   0 -13   2       18.83       24.74      9.53 o
   1 -13   2        9.69        7.54      9.81 o
   2 -13   2       97.68      104.06     26.74 o
   3 -13   2       17.13        0.72     13.45 o
   4 -13   2       53.66       12.33     21.94 o
   5 -13   2      102.23       55.09     23.34 o
  -8 -12   2       39.27        8.19     22.89 o
  -7 -12   2        0.25       35.20     21.51 o
  -6 -12   2        3.45       44.63     21.94 o
  -5 -12   2        9.88       25.33      9.93 o
  -4 -12   2        0.60       26.89     15.93 o
  -3 -12   2       62.27       95.52     16.65 o
  -2 -12   2       42.23       35.94     18.12 o
  -1 -12   2        0.39       -7.35     14.41 o
   0 -12   2        1.21       -4.83     11.37 o
   1 -12   2      745.53      764.21     55.34 o
   2 -12   2       45.04       35.83     31.43 o
   3 -12   2        9.59       -8.48     13.15 o
   4 -12   2      469.04      503.66     33.90 o
   5 -12   2      633.47      721.67     64.71 o
   6 -12   2        0.19       10.67     16.28 o
  -9 -11   2        5.78       12.93     22.45 o
  -8 -11   2      409.82      375.97     28.74 o
  -7 -11   2       93.23      100.95     14.12 o
  -6 -11   2      107.99      109.63     11.97 o
  -5 -11   2      409.63      411.03     19.65 o
  -4 -11   2      414.27      442.62     20.30 o
  -3 -11   2       39.18       46.77     11.31 o
  -2 -11   2       87.12       60.08      9.98 o
  -1 -11   2        0.44       51.50     11.51 o
   0 -11   2       72.89       86.49     10.81 o
   1 -11   2       90.64       60.06      9.75 o
   2 -11   2       45.11       88.53     16.20 o
   3 -11   2       20.53       47.65     11.46 o
   4 -11   2      248.99      325.44     26.16 o
   5 -11   2        1.72       12.18     18.72 o
   6 -11   2       75.54      130.90     20.64 o
   7 -11   2        3.25       22.53     21.59 o
 -10 -10   2        2.02       84.86     37.33 o
  -9 -10   2       31.36       52.24     16.10 o
  -8 -10   2      222.90      290.10     31.34 o
  -7 -10   2      250.41      258.62     16.52 o
  -6 -10   2        0.92       22.69     11.37 o
  -5 -10   2        0.01       35.81      9.82 o
  -4 -10   2      886.13      885.61     36.48 o
  -3 -10   2       35.38       35.02      7.75 o
  -2 -10   2      302.98      307.66     17.32 o
  -1 -10   2      691.75      650.05     45.22 o
   0 -10   2       27.66       22.11      7.52 o
   1 -10   2       35.48       26.76     15.56 o
   2 -10   2       93.02       91.21     11.59 o
   3 -10   2      159.15      126.86     20.92 o
   4 -10   2      106.16      105.88     16.33 o
   5 -10   2      657.62      748.94     38.94 o
   6 -10   2       23.06        2.63     20.60 o
   7 -10   2        2.43      -11.64     28.05 o
   8 -10   2        1.37       22.96     23.71 o
 -10  -9   2       63.89       43.80     21.51 o
  -9  -9   2        6.20        8.14     15.66 o
  -8  -9   2      302.63      258.13     18.28 o
  -7  -9   2        2.32        9.19      8.70 o
  -6  -9   2        0.20        1.81     10.33 o
  -5  -9   2     1383.28     1428.64     47.93 o
  -4  -9   2      385.45      373.99     16.92 o
  -3  -9   2      244.56      226.04     11.12 o
  -2  -9   2       92.89      100.72     13.01 o
   0  -9   2        7.39        7.81      9.96 o
   1  -9   2      835.22      807.16     34.91 o
   2  -9   2     1120.50     1092.14     47.01 o
   3  -9   2        0.38       -0.91      9.76 o
   4  -9   2       27.20       13.07     10.85 o
   5  -9   2      164.34      150.83     11.92 o
   6  -9   2       28.22       15.78     14.10 o
   7  -9   2        1.78        6.00     14.34 o
   8  -9   2      116.41      111.08     18.55 o
   9  -9   2       62.16       36.08     18.05 o
 -11  -8   2       57.55       87.33     19.53 o
 -10  -8   2        9.98       34.82     12.31 o
  -9  -8   2       12.79       51.00     15.24 o
  -8  -8   2       81.51       90.71     11.75 o
  -7  -8   2      411.52      406.14     27.19 o
  -6  -8   2        2.54        1.91      7.82 o
  -5  -8   2        0.62        1.25      6.84 o
  -4  -8   2      362.05      360.88     14.33 o
  -3  -8   2       19.81       11.22      4.98 o
  -2  -8   2        0.88        6.31      6.78 o
  -1  -8   2       54.42       39.96      9.66 o
   0  -8   2      224.09      169.01     12.21 o
   1  -8   2     1631.82     1728.99     65.85 o
   2  -8   2       16.55       13.08      9.38 o
   3  -8   2        6.06       10.90      5.34 o
   4  -8   2       26.68       21.53      9.12 o
   5  -8   2      375.50      438.39     25.43 o
   6  -8   2        1.62       15.68     11.37 o
   7  -8   2      145.66      152.09     24.84 o
   8  -8   2       46.71       64.61     16.05 o
   9  -8   2       87.77      116.85     28.36 o
 -11  -7   2        6.41       -5.49     17.00 o
 -10  -7   2       66.49       60.50     40.45 o
  -9  -7   2      102.41       95.92     13.59 o
  -8  -7   2      690.36      604.60     24.60 o
  -7  -7   2       14.77       24.25      8.44 o
  -6  -7   2        0.22      -13.49      8.99 o
  -5  -7   2      222.44      235.93     11.49 o
  -4  -7   2        6.42        2.60      5.50 o
  -3  -7   2       21.35       20.80      6.75 o
  -2  -7   2       60.84       44.22      8.56 o
  -1  -7   2        2.66       -2.46     12.54 o
   0  -7   2      299.35      277.43     14.82 o
   1  -7   2      134.21      111.82      7.30 o
   2  -7   2     1281.52     1254.17     43.95 o
   3  -7   2      201.38      184.09     15.84 o
   4  -7   2        0.15        6.37      7.10 o
   5  -7   2       22.27       13.35     22.53 o
   6  -7   2       48.22       21.44     11.95 o
   7  -7   2       52.61       38.38     13.96 o
   8  -7   2       61.91       49.32     19.62 o
   9  -7   2      121.10       81.24     22.66 o
  10  -7   2       11.25      -31.45     25.08 o
 -11  -6   2       17.61       13.22     14.56 o
 -10  -6   2       90.78       86.18     18.80 o
  -9  -6   2       44.16       40.20      8.49 o
  -8  -6   2      169.91      124.90      8.98 o
  -7  -6   2       11.81       28.06      9.61 o
  -6  -6   2       14.78        2.03      6.97 o
  -5  -6   2      100.99      105.52      9.79 o
  -4  -6   2      131.74       88.47      9.98 o
  -3  -6   2        2.22        2.25      5.20 o
  -2  -6   2        5.23       10.98      4.49 o
  -1  -6   2     3574.51     3933.52    120.12 o
   0  -6   2      129.12      148.95     11.06 o
   1  -6   2       61.39       58.28      6.85 o
   2  -6   2        0.95        8.63      7.26 o
   3  -6   2       14.07       16.47      7.78 o
   4  -6   2      298.22      302.34     15.72 o
   5  -6   2       97.57       90.17      8.89 o
   6  -6   2       93.13       68.48      9.00 o
   7  -6   2      112.62      104.34     15.50 o
   8  -6   2      371.67      349.20     37.40 o
   9  -6   2      226.23      328.64     31.10 o
  10  -6   2       20.93        3.33     14.64 o
 -11  -5   2       44.85       36.65     30.47 o
 -10  -5   2       23.34       24.82     13.02 o
  -9  -5   2       44.73       31.63      8.59 o
  -8  -5   2       71.81       77.04      8.22 o
  -7  -5   2       60.68       45.31      7.26 o
  -6  -5   2      329.91      363.28     10.46 o
  -5  -5   2        1.93       10.55      4.68 o
  -4  -5   2      873.96      879.73     25.91 o
  -3  -5   2      263.90      271.05     10.27 o
  -2  -5   2        5.63       15.62      4.77 o
  -1  -5   2        7.87        2.86      8.37 o
   0  -5   2       22.13       12.24      6.98 o
   1  -5   2      428.23      415.75     21.60 o
   2  -5   2      596.50      602.73     18.66 o
   3  -5   2       69.33       80.95      7.06 o
   4  -5   2      255.72      237.87     11.37 o
   5  -5   2      200.70      175.51     10.06 o
   6  -5   2       60.54       35.46      9.72 o
   7  -5   2       42.64       80.87     22.90 o
   8  -5   2       51.40       42.70     20.00 o
   9  -5   2        7.74        2.80     13.49 o
  10  -5   2        0.56       33.92     15.34 o
 -11  -4   2      180.23      108.14     26.39 o
 -10  -4   2       18.49       13.24     14.88 o
  -9  -4   2      188.79      208.63     16.84 o
  -8  -4   2       12.43       18.92      8.44 o
  -7  -4   2       62.06       53.46      5.40 o
  -6  -4   2       69.91       61.80      4.91 o
  -5  -4   2        5.61        9.78      5.01 o
  -4  -4   2       14.62       23.02      5.40 o
  -3  -4   2       62.53       61.68      5.42 o
  -2  -4   2       51.34       44.36      6.55 o
  -1  -4   2       52.42       67.96      8.27 o
   0  -4   2      132.47      130.51      5.82 o
   1  -4   2       86.00       93.99      6.42 o
   2  -4   2     1326.01     1448.17     33.90 o
   3  -4   2      127.55      129.18      8.03 o
   4  -4   2      106.78      122.26      8.53 o
   5  -4   2     1240.99     1223.07     26.28 o
   6  -4   2        0.97        8.49      6.96 o
   7  -4   2      788.99      779.00     30.54 o
   8  -4   2      482.00      446.88     39.66 o
   9  -4   2       66.29       39.95     14.37 o
  10  -4   2       13.65        4.97     13.61 o
  11  -4   2      113.69       59.53     18.37 o
 -11  -3   2       58.06      107.50     21.78 o
 -10  -3   2       57.00        7.03     13.55 o
  -9  -3   2      370.94      373.85     30.31 o
  -8  -3   2      372.75      409.04     18.54 o
  -7  -3   2      192.01      163.50      9.57 o
  -6  -3   2       64.62       57.06      6.71 o
  -5  -3   2      244.04      250.17      9.06 o
  -4  -3   2       71.79       63.17      5.52 o
  -3  -3   2      258.75      256.71      8.19 o
  -2  -3   2       10.44       14.21      5.69 o
  -1  -3   2     1912.61     1771.98     53.03 o
   0  -3   2      224.39      284.44     39.69 o
   1  -3   2      255.99      230.11      7.57 o
   2  -3   2       75.57      106.48      7.59 o
   3  -3   2       92.24      102.33      6.63 o
   4  -3   2      121.75      110.90      8.54 o
   5  -3   2       25.76       86.34     21.24 o
   6  -3   2      244.11      252.40     16.34 o
   7  -3   2        5.60       -1.89      8.53 o
   8  -3   2        4.11      -21.40     14.27 o
   9  -3   2        7.96       -7.80     10.84 o
  10  -3   2       77.17       46.78     14.96 o
  11  -3   2      180.34      170.34     32.94 o
 -11  -2   2       38.90       51.61     13.64 o
 -10  -2   2      217.33      213.77     23.02 o
  -9  -2   2      503.95      484.71     27.26 o
  -8  -2   2      221.56      272.97     17.85 o
  -7  -2   2      231.21      201.37      9.03 o
  -6  -2   2       79.78       64.82      7.13 o
  -5  -2   2      810.04      948.49     17.48 o
  -4  -2   2      222.64      331.64     14.54 o
  -3  -2   2      215.48      225.80      6.66 o
  -2  -2   2     2449.91     2392.84     38.74 o
  -1  -2   2     4099.86     4357.46    162.41 o
   0  -2   2       26.44       44.85      8.72 o
   1  -2   2       37.25        7.82      5.80 o
   2  -2   2     1986.16     1933.03     62.71 o
   3  -2   2      420.54      417.73     17.48 o
   4  -2   2        0.35        4.25      5.47 o
   5  -2   2     1238.44     1307.72     28.21 o
   6  -2   2        0.60        2.69      5.98 o
   7  -2   2        5.19        9.68      7.54 o
   8  -2   2      404.75      360.38     25.67 o
   9  -2   2        0.64        1.14     19.36 o
  10  -2   2       16.36        6.82     13.85 o
  11  -2   2       50.03       17.02     17.60 o
 -11  -1   2       20.57       39.03     14.51 o
 -10  -1   2       14.67       52.70     20.80 o
  -9  -1   2        4.73        4.46      8.39 o
  -8  -1   2      119.68      106.32     13.56 o
  -7  -1   2      364.36      400.10     13.48 o
  -6  -1   2       16.61       42.99      5.14 o
  -5  -1   2      289.90      323.29      8.98 o
  -4  -1   2     3179.75     3144.43     47.69 o
  -3  -1   2      218.13      266.98      7.58 o
  -2  -1   2      379.88      321.80      7.04 o
  -1  -1   2    11236.91    10711.35    194.80 o
   0  -1   2      259.54      258.48      6.73 o
   1  -1   2      138.50      126.10      9.38 o
   2  -1   2      682.59      618.47     21.82 o
   3  -1   2      219.80      255.58      9.62 o
   4  -1   2      140.60      130.99      8.51 o
   5  -1   2     1119.87     1126.72     28.30 o
   6  -1   2       36.11       44.96      7.05 o
   7  -1   2       58.39       99.78     10.36 o
   8  -1   2       82.01      131.82     13.85 o
   9  -1   2      106.49      137.59     22.53 o
  10  -1   2       39.44        6.15     10.12 o
  11  -1   2      101.23       67.05     23.40 o
 -11   0   2      226.17      254.87     23.28 o
 -10   0   2      363.13      329.89     26.74 o
  -9   0   2        3.99       30.52     26.61 o
  -8   0   2      796.25      782.53     32.05 o
  -7   0   2        4.01       13.84      6.54 o
  -6   0   2      736.06      704.11     20.82 o
  -5   0   2        0.14        0.94      5.39 o
  -4   0   2       62.41       60.75      4.78 o
  -3   0   2      152.82      141.29      6.61 o
  -2   0   2     2926.85     2716.80     40.13 o
  -1   0   2      282.23      261.54      6.18 o
   0   0   2       17.18       43.90      5.33 o
   1   0   2      449.56      412.66      9.14 o
   2   0   2     8549.90     8090.48    161.96 o
   3   0   2      483.57      605.83     16.87 o
   4   0   2     1252.58     1258.14     21.89 o
   5   0   2     3429.80     3882.67     61.79 o
   6   0   2      843.72     1006.82     25.07 o
   7   0   2       41.73       24.89      7.43 o
   8   0   2      268.54      312.68     22.51 o
   9   0   2      622.77      647.23     47.30 o
  10   0   2        8.30        0.89     11.92 o
  11   0   2      218.99      283.06     45.06 o
  12   0   2        0.80       22.72     11.96 o
 -11   1   2       25.87       57.92     16.44 o
 -10   1   2      110.15       64.95     15.24 o
  -9   1   2        0.03       14.92      8.62 o
  -8   1   2      863.03      921.10     35.44 o
  -7   1   2      491.01      530.20     15.47 o
  -6   1   2      423.15      400.11     13.02 o
  -5   1   2     1094.42     1096.65     19.27 o
  -4   1   2      151.36      216.84     14.20 o
  -3   1   2     1557.96     1476.99     22.71 o
  -2   1   2     1831.16     1885.24     32.91 o
  -1   1   2      760.70      739.46     14.66 o
   0   1   2      771.50      692.65     18.46 o
   1   1   2     1680.64     1514.46     29.64 o
   2   1   2     4933.79     4879.65    102.48 o
   3   1   2      216.07      252.75     14.38 o
   4   1   2      526.67      541.19     14.11 o
   5   1   2     1772.80     1806.20     38.66 o
   6   1   2      116.78      204.99     14.62 o
   7   1   2        3.77        8.39      6.43 o
   8   1   2     2229.45     2400.11     72.55 o
   9   1   2     1050.54     1139.83     60.21 o
  10   1   2       75.70      102.45     26.07 o
  11   1   2       69.82       93.37     17.01 o
  12   1   2       66.50       64.68     16.49 o
 -11   2   2      114.40       79.78     17.80 o
 -10   2   2      456.42      295.21     20.70 o
  -9   2   2        0.84        7.37      7.32 o
  -8   2   2     1442.34     1476.60     45.20 o
  -7   2   2      385.21      387.18     12.30 o
  -6   2   2       12.45       15.68      5.15 o
  -5   2   2      455.95      425.79     11.87 o
  -4   2   2     3951.05     3934.27     61.02 o
  -3   2   2      240.43      264.54      7.51 o
  -2   2   2     6035.66     5716.02     97.60 o
  -1   2   2    27001.84    25023.70    479.26 o
   0   2   2      243.98      229.73      6.58 o
   1   2   2     2134.92     1952.27     46.01 o
   2   2   2    58718.13    52556.40   1399.22 o
   3   2   2     4389.69     4208.62     87.39 o
   4   2   2      119.10      128.93     10.46 o
   5   2   2     1068.06     1143.23     28.01 o
   6   2   2     2737.73     2739.28     55.40 o
   7   2   2       11.28        7.07      7.00 o
   8   2   2      494.74      452.65     33.93 o
   9   2   2      498.54      433.20     23.37 o
  10   2   2       31.18       92.37     28.54 o
  11   2   2       98.39      132.14     14.14 o
  12   2   2      104.70      114.15     16.63 o
 -11   3   2       25.81       17.93     13.37 o
 -10   3   2        4.92       -0.16     12.55 o
  -9   3   2       18.84       26.52      9.09 o
  -8   3   2      717.82      702.75     48.80 o
  -7   3   2       11.27       17.52      6.92 o
  -6   3   2       75.92       71.11      6.81 o
  -5   3   2       31.29       29.77      5.40 o
  -4   3   2      153.32      125.60      7.19 o
  -3   3   2        3.73        3.87      7.32 o
  -2   3   2      102.78       98.22      5.92 o
  -1   3   2    24426.15    22998.19    470.99 o
   0   3   2      366.42      378.16     14.11 o
   1   3   2       24.62       39.53      6.07 o
   2   3   2     6155.47     5881.74    132.15 o
   3   3   2     1572.76     1563.41     34.75 o
   4   3   2      259.18      273.68     12.40 o
   5   3   2     2265.63     2187.10     58.87 o
   6   3   2     3715.04     3923.69     82.00 o
   7   3   2        4.84        5.45      6.70 o
   8   3   2     1900.57     1938.56     64.08 o
   9   3   2       62.36       79.52     17.32 o
  10   3   2       16.52        9.33     14.56 o
  11   3   2       62.74       52.03     16.95 o
  12   3   2       46.68       61.62     18.33 o
 -11   4   2       43.92       51.39     24.89 o
 -10   4   2      121.21      159.56     20.58 o
  -9   4   2        7.64       17.11     11.95 o
  -8   4   2      117.08      136.77     12.65 o
  -7   4   2        3.47        6.34      7.08 o
  -6   4   2       31.94       31.10      5.48 o
  -5   4   2        1.08        3.46      5.03 o
  -4   4   2      503.38      517.19     19.57 o
  -3   4   2       66.74       63.60      8.38 o
  -2   4   2      227.19      238.84     10.50 o
  -1   4   2     3125.24     2953.14     62.00 o
   0   4   2     7289.81     7195.08    131.81 o
   1   4   2     4915.52     4811.71     82.17 o
   2   4   2    13113.21    12287.95    257.88 o
   3   4   2       28.63       40.66      9.53 o
   4   4   2       84.54       77.81      8.38 o
   5   4   2      691.95      731.87     28.27 o
   6   4   2      943.17      990.22     29.73 o
   7   4   2      150.89      124.87     10.23 o
   8   4   2      691.83      684.42     26.44 o
   9   4   2      237.59      268.91     43.72 o
  10   4   2        0.33       -8.49     13.20 o
  11   4   2       83.21       99.37     19.31 o
  12   4   2      233.34      318.10     34.40 o
 -10   5   2       40.56       22.05     15.31 o
  -9   5   2        0.43       13.27     11.41 o
  -8   5   2      573.69      622.20     25.86 o
  -7   5   2      533.80      503.17     27.35 o
  -6   5   2      119.81      133.24     11.05 o
  -5   5   2        8.82        7.09      5.80 o
  -4   5   2     2025.50     2182.78     53.31 o
  -3   5   2        0.47        6.27      6.46 o
  -2   5   2       73.54       80.25     10.34 o
  -1   5   2       21.68       11.58      5.17 o
   0   5   2       66.47       42.03      8.65 o
   1   5   2       25.22       41.47      6.09 o
   2   5   2     1513.80     1344.63     31.29 o
   3   5   2      243.66      224.52      9.06 o
   4   5   2      117.85      125.22     10.42 o
   5   5   2        0.75       -5.26     10.25 o
   6   5   2      320.02      355.44     13.78 o
   7   5   2       56.55       45.23      5.26 o
   8   5   2     2046.83     2128.56     63.91 o
   9   5   2      422.38      326.28     51.60 o
  10   5   2       13.65       -7.49     12.93 o
  11   5   2       65.54       78.91     15.06 o
  12   5   2      102.17       60.19     25.75 o
 -10   6   2       59.33       45.40     15.66 o
  -9   6   2      198.93      226.34     26.17 o
  -8   6   2        6.34       -2.80      8.94 o
  -7   6   2      392.34      404.44     17.24 o
  -6   6   2      108.40       99.11      9.11 o
  -5   6   2      152.43      146.85      8.21 o
  -4   6   2      536.45      579.30     17.80 o
  -3   6   2       53.68       70.45      7.80 o
  -2   6   2        0.35        1.16     10.70 o
  -1   6   2     2667.46     2866.00     66.33 o
   0   6   2       30.26       27.01      8.06 o
   1   6   2      274.18      274.64     11.98 o
   2   6   2     2045.90     2119.38     38.48 o
   3   6   2       90.38       79.39      8.47 o
   4   6   2      413.32      462.78     14.61 o
   5   6   2     4773.74     5101.74    111.39 o
   6   6   2     1324.23     1436.88     39.11 o
   7   6   2       50.44       69.08      9.39 o
   8   6   2       25.01       33.82      7.42 o
   9   6   2       45.04       38.03     37.01 o
  10   6   2        0.74       10.31     17.26 o
  11   6   2      260.99      244.17     43.02 o
  12   6   2      436.52      518.38     87.17 o
 -10   7   2       90.29       99.05     24.19 o
  -9   7   2        4.22        5.78     15.31 o
  -8   7   2       52.85       34.49     11.42 o
  -7   7   2      463.52      475.79     27.99 o
  -6   7   2       37.21       28.54      9.01 o
  -5   7   2        0.99       -2.55      5.96 o
  -4   7   2      679.27      787.68     40.62 o
  -3   7   2       38.42       31.08      6.28 o
  -2   7   2       23.71       11.84      6.45 o
  -1   7   2       99.53       95.24      8.00 o
   0   7   2      286.48      290.72     13.99 o
   1   7   2      298.38      287.69     15.54 o
   2   7   2      976.66     1104.61     25.04 o
   3   7   2       92.39      107.35      8.49 o
   4   7   2       45.07       72.19      9.29 o
   5   7   2        2.36       -3.87      6.97 o
   6   7   2      103.72      119.88     10.85 o
   7   7   2      751.78      741.17     25.14 o
   8   7   2       87.89       81.72     13.80 o
   9   7   2      162.68      173.95     13.26 o
  10   7   2        5.65        3.28     12.59 o
  11   7   2       50.21       78.64     16.95 o
  -9   8   2      118.23      127.77     17.80 o
  -8   8   2       10.15       -8.99     13.45 o
  -7   8   2       78.37      108.30     14.87 o
  -6   8   2      454.94      456.00     23.07 o
  -5   8   2      135.55      113.93     14.92 o
  -4   8   2      352.98      397.34     21.10 o
  -3   8   2      481.49      426.33     24.45 o
  -2   8   2      110.55      138.01     15.79 o
  -1   8   2      114.44      123.00     10.52 o
   0   8   2       62.25       66.39      8.05 o
   1   8   2        6.12       16.95      7.42 o
   2   8   2        5.71        1.55      7.14 o
   3   8   2        9.87       -1.60      7.14 o
   4   8   2       97.67       92.74      8.77 o
   5   8   2      899.30      900.17     41.32 o
   6   8   2      134.64      126.21     10.08 o
   7   8   2       59.54       52.76     10.02 o
   8   8   2       84.59       75.41     16.07 o
   9   8   2       66.85      118.77     12.53 o
  10   8   2        0.38       34.83     12.69 o
  11   8   2      116.02      143.45     17.25 o
  -9   9   2       46.67       77.08     20.61 o
  -8   9   2       33.90       35.34     19.02 o
  -7   9   2      214.84      271.95     19.06 o
  -6   9   2        3.14       14.07     10.80 o
  -5   9   2       15.86       -7.57     12.88 o
  -4   9   2     1001.52     1001.37     59.65 o
  -3   9   2        2.75        2.60      9.80 o
  -2   9   2        0.01       13.83      6.61 o
  -1   9   2      251.19      272.86     12.49 o
   0   9   2        0.94       -9.76      6.64 o
   1   9   2       55.56       38.58     10.23 o
   2   9   2      635.23      675.31     26.27 o
   3   9   2        0.75       17.54      7.58 o
   4   9   2       28.09       28.50      8.14 o
   5   9   2       31.12        0.88      8.18 o
   6   9   2      168.25      178.12     23.07 o
   7   9   2       19.70       -5.71      8.90 o
   8   9   2      365.02      399.45     28.15 o
   9   9   2       34.04       45.85      9.24 o
  10   9   2      187.63      190.77     18.02 o
  11   9   2      160.61      181.79     18.08 o
  -8  10   2        0.99      -21.71     33.19 o
  -7  10   2      202.30      238.79     23.34 o
  -6  10   2       13.78       40.75     15.09 o
  -5  10   2        0.32       21.65     11.97 o
  -4  10   2       95.36      101.44     15.60 o
  -3  10   2      169.80      186.14     16.60 o
  -2  10   2       64.34       66.89      9.56 o
  -1  10   2      221.23      175.68     12.01 o
   0  10   2      122.51      123.48     10.44 o
   1  10   2        0.38        2.85      9.71 o
   2  10   2       72.49       35.78      7.55 o
   3  10   2      391.90      405.15     19.50 o
   4  10   2       35.77       23.80      8.05 o
   5  10   2      112.95      102.10     11.49 o
   6  10   2        0.34       -2.73     20.45 o
   7  10   2       13.91       19.15     15.72 o
   8  10   2      107.03       75.74     12.39 o
   9  10   2      138.17      190.78     24.27 o
  10  10   2      133.18      119.85     13.53 o
  -8  11   2       20.81       16.66     19.81 o
  -7  11   2        5.68       37.20     18.14 o
  -6  11   2       88.25      116.29     24.78 o
  -5  11   2       38.99       79.65     21.55 o
  -4  11   2      315.07      273.97     44.15 o
  -3  11   2       69.81       68.16     14.15 o
  -2  11   2       18.27        7.57     10.78 o
  -1  11   2      354.14      253.75     22.88 o
   0  11   2       70.51       74.24     22.42 o
   1  11   2        1.68        2.42      9.69 o
   2  11   2      458.56      434.16     25.94 o
   3  11   2      927.58      957.66     41.50 o
   4  11   2      346.56      378.81     59.92 o
   5  11   2       22.07      -15.66     24.67 o
   6  11   2        4.65       -9.27     11.04 o
   7  11   2       12.15       -0.87     12.33 o
   8  11   2       10.33       21.48     12.97 o
   9  11   2       96.19       53.96     19.10 o
  10  11   2       26.23       41.55     17.23 o
  -7  12   2        1.24       37.88     18.48 o
  -6  12   2       70.40       33.57     20.02 o
  -5  12   2       33.96       41.07     17.60 o
  -4  12   2       75.86       64.68     18.78 o
  -3  12   2        0.14       -3.84     11.69 o
  -2  12   2       60.72       76.69     12.76 o
  -1  12   2      659.66      812.77     51.85 o
   0  12   2       25.01        5.00     13.80 o
   1  12   2        9.55        2.99     15.08 o
   2  12   2      242.46      231.81     23.51 o
   3  12   2      394.65      404.15     41.04 o
   4  12   2       13.76       37.04     17.42 o
   5  12   2       13.11       -8.30     19.31 o
   6  12   2       79.32       49.94     32.13 o
   7  12   2       82.69      115.08     26.51 o
   8  12   2       86.02       97.54     17.57 o
   9  12   2       16.14       28.76     13.24 o
  -6  13   2       44.71       42.03     16.73 o
  -5  13   2       35.70      -10.83     18.36 o
  -4  13   2        4.42       43.95     19.83 o
  -3  13   2        0.19      -13.82     17.79 o
  -2  13   2        1.21       21.82     13.78 o
  -1  13   2       39.51       31.80     17.89 o
   0  13   2       43.32       59.99     16.88 o
   1  13   2        1.19       11.55     21.78 o
   2  13   2       72.93       46.88     20.67 o
   3  13   2       14.33       -7.92     15.47 o
   4  13   2        9.87       -1.58     15.78 o
   5  13   2       28.82       13.58     19.63 o
   6  13   2       12.69        1.24     24.03 o
   7  13   2        8.40       -3.00     30.15 o
   8  13   2       26.48       24.93     20.52 o
   9  13   2       50.24      136.84     26.22 o
  -5  14   2       50.28       12.55     19.57 o
  -4  14   2      183.88      207.28     25.52 o
  -3  14   2       36.58       25.90     17.20 o
  -2  14   2        9.79       12.48     20.36 o
  -1  14   2       26.21       33.54     18.62 o
   0  14   2      205.85      242.89     34.33 o
   1  14   2       39.92       67.69     53.86 o
   2  14   2       11.26       62.45     18.59 o
   3  14   2      616.60      677.43     59.47 o
   4  14   2        1.91       40.39     19.64 o
   5  14   2        0.39        9.20     18.02 o
   6  14   2      351.53      444.52     35.60 o
   7  14   2       53.69       46.01     20.72 o
   8  14   2      138.03      152.77     36.58 o
  -4  15   2      105.39      129.11     21.26 o
  -3  15   2        7.63        5.00     20.98 o
  -2  15   2       13.23       50.66     17.09 o
  -1  15   2        8.53       85.49     16.22 o
   0  15   2        6.19       34.56     32.83 o
   2  15   2       33.67       87.18     19.74 o
   3  15   2       34.16       87.01     29.29 o
   4  15   2        5.25       77.57     30.04 o
   5  15   2      831.23      964.79     64.94 o
   6  15   2      387.98      248.79     45.92 o
   7  15   2       61.56      129.49     37.12 o
  -2  16   2        0.22       30.88     15.98 o
  -1  16   2       15.92       -9.98     15.05 o
   1  16   2        0.00        4.98     20.15 o
   2  16   2       73.92       77.14     28.43 o
   3  16   2       86.35      120.64     28.48 o
   4  16   2       53.83       90.09     31.86 o
   5  16   2       64.19      103.23     24.65 o
   6  16   2       32.70       78.85     23.89 o
   1  17   2        0.40       24.37     23.01 o
   2  17   2       34.41       85.41     23.42 o
   3  17   2       16.42       21.51     31.00 o
  -4 -15   3       16.00       60.72     36.69 o
  -3 -15   3        5.43       30.79     22.25 o
  -2 -15   3        8.14        6.26     26.93 o
  -1 -15   3       19.80       20.69     19.12 o
   0 -15   3       38.06      124.81     31.54 o
   1 -15   3        6.77      121.66     37.55 o
  -6 -14   3        3.38       -1.50     23.71 o
  -5 -14   3       14.33        2.02     19.02 o
  -4 -14   3      311.23      375.75     36.50 o
  -3 -14   3      132.43      215.64     40.34 o
  -2 -14   3      238.50      286.07     33.12 o
  -1 -14   3      130.27      140.25     23.25 o
   0 -14   3      141.63      132.41     26.39 o
   1 -14   3        6.19       20.34     40.02 o
   2 -14   3       17.29       -8.68     33.04 o
   3 -14   3        1.95       -5.35     52.35 o
  -7 -13   3       47.83       31.49     17.49 o
  -6 -13   3        1.20       53.87     18.34 o
  -5 -13   3       19.56        1.54     17.54 o
  -4 -13   3      132.50      130.81     20.16 o
  -3 -13   3      434.86      426.37     44.73 o
  -2 -13   3      325.47      353.15     25.93 o
  -1 -13   3       77.26       70.80      8.72 o
   0 -13   3        7.59       -1.72      8.63 o
   1 -13   3       18.37        2.69     10.16 o
   2 -13   3       33.50       64.09     13.50 o
   3 -13   3        0.53       17.39     15.63 o
   4 -13   3        0.06       -4.21     21.64 o
   5 -13   3       32.00      119.30     38.30 o
  -8 -12   3       84.31       98.15     29.34 o
  -7 -12   3        0.50        9.91     23.33 o
  -6 -12   3       94.35      130.26     20.33 o
  -5 -12   3       54.73      117.21     20.65 o
  -4 -12   3       92.48      134.45     40.45 o
  -3 -12   3       15.75       20.30     12.36 o
  -2 -12   3       27.38       18.05     20.33 o
  -1 -12   3      112.42      108.42     20.72 o
   0 -12   3       40.42       44.74      8.82 o
   1 -12   3        5.67       40.12     18.99 o
   2 -12   3       88.25       71.88     13.39 o
   3 -12   3      199.74      191.80     29.63 o
   4 -12   3       59.78       74.93     21.16 o
   5 -12   3      126.50      170.99     25.77 o
   6 -12   3       32.05      121.34     40.45 o
  -9 -11   3        5.74        7.01     35.40 o
  -8 -11   3      374.60      366.80     31.99 o
  -7 -11   3       37.75       72.04     11.92 o
  -6 -11   3       21.32       51.72     12.72 o
  -5 -11   3      206.22      177.88     12.62 o
  -4 -11   3        1.34        0.74      8.97 o
  -3 -11   3       16.35       22.26     14.46 o
  -2 -11   3       67.46       49.05     10.76 o
  -1 -11   3      235.39      272.05     19.78 o
   0 -11   3       45.84       45.22     15.66 o
   1 -11   3       20.08       26.55      8.08 o
   2 -11   3      618.18      668.22     43.64 o
   3 -11   3     1413.01     1643.90     95.72 o
   4 -11   3       72.82       60.99     13.74 o
   5 -11   3       44.63       45.38     26.28 o
   6 -11   3       70.25       48.45     22.10 o
   7 -11   3       32.72       36.20     21.63 o
  -9 -10   3       77.94       83.54     17.42 o
  -8 -10   3        3.24       75.31     24.03 o
  -7 -10   3      500.87      547.58     23.44 o
  -6 -10   3       16.69       14.16      8.86 o
  -5 -10   3      948.47     1005.40     35.25 o
  -4 -10   3      765.15      739.97     36.10 o
  -3 -10   3       86.90       52.08     10.75 o
  -2 -10   3       70.19       70.81      9.71 o
  -1 -10   3      518.88      524.81     25.73 o
   0 -10   3        7.11        3.47      6.43 o
   1 -10   3        1.10       -5.07      7.39 o
   2 -10   3      118.67      114.72     13.29 o
   3 -10   3      675.52      664.55     50.00 o
   4 -10   3      116.81       77.83     19.65 o
   5 -10   3       11.55       20.27     21.01 o
   6 -10   3      409.03      389.01     35.94 o
   7 -10   3        4.78       10.41     24.11 o
   8 -10   3        2.90      -12.34     28.64 o
 -10  -9   3        2.91       19.55     15.09 o
  -9  -9   3       81.55      101.33     17.95 o
  -8  -9   3        9.11       38.20     11.48 o
  -7  -9   3      104.58      108.96      9.88 o
  -6  -9   3       17.35       13.55      8.17 o
  -5  -9   3      516.15      519.42     23.31 o
  -4  -9   3     1915.86     2047.21     61.75 o
  -3  -9   3      666.96      675.22     40.38 o
  -2  -9   3       68.70       72.72     11.34 o
  -1  -9   3      284.78      279.86     17.46 o
   0  -9   3        3.93       14.93      6.15 o
   1  -9   3       39.84       67.02      8.32 o
   2  -9   3       68.96       61.12     17.72 o
   3  -9   3      381.17      406.88     33.60 o
   4  -9   3      126.40       83.76     10.85 o
   5  -9   3       33.59       13.58     19.36 o
   6  -9   3        4.96       73.30     23.47 o
   7  -9   3        4.51       20.71     23.60 o
   8  -9   3       39.10       27.07     16.13 o
 -10  -8   3        8.81      -16.20     14.48 o
  -9  -8   3        0.22       -4.28     12.93 o
  -8  -8   3       10.22      -11.43     12.12 o
  -7  -8   3      303.25      252.64     13.85 o
  -6  -8   3     1259.51     1212.89     36.04 o
  -5  -8   3      861.26      899.00     29.66 o
  -4  -8   3      170.63      170.29      9.28 o
  -3  -8   3       54.45       49.81     10.22 o
  -2  -8   3        0.19       -1.81      7.16 o
  -1  -8   3       18.16       20.93     10.29 o
   0  -8   3      154.57      158.24      9.35 o
   1  -8   3      209.01      178.23      9.58 o
   2  -8   3      839.23      851.40     31.86 o
   3  -8   3       23.75       40.50      9.95 o
   4  -8   3       40.50       36.97     11.01 o
   5  -8   3       16.32       84.88     18.33 o
   6  -8   3       12.81        4.40     45.33 o
   7  -8   3      889.52      931.30     60.95 o
   8  -8   3      422.34      427.78     31.72 o
   9  -8   3       83.14       48.97     15.92 o
 -11  -7   3      104.48      190.13     37.87 o
 -10  -7   3       32.21       40.85     15.78 o
  -9  -7   3       14.72       35.81     16.47 o
  -8  -7   3        4.53        0.47      8.29 o
  -7  -7   3       14.36        8.48      8.86 o
  -6  -7   3        7.03       14.82      7.71 o
  -5  -7   3       24.24       -2.84      5.43 o
  -4  -7   3        2.42        5.53      4.47 o
  -3  -7   3       98.80       71.28      6.33 o
  -2  -7   3       24.53       27.95      8.89 o
  -1  -7   3      355.62      354.86     17.47 o
   0  -7   3       57.62       60.05      6.19 o
   1  -7   3      158.06      179.53      8.36 o
   2  -7   3       13.63        1.31      7.00 o
   3  -7   3       95.24       82.88      9.40 o
   4  -7   3       69.05       69.34      9.00 o
   5  -7   3      639.82      710.17     47.18 o
   6  -7   3       27.00       24.50     19.26 o
   7  -7   3      260.44      229.89     20.21 o
   8  -7   3       19.34        1.80     12.10 o
   9  -7   3        8.04       47.80     25.62 o
 -11  -6   3       14.39        3.43     16.20 o
 -10  -6   3      330.19      249.51     29.20 o
  -9  -6   3       48.65       74.82     22.42 o
  -8  -6   3      207.71      178.05     12.34 o
  -7  -6   3       25.13       27.47      7.63 o
  -6  -6   3       14.83       32.22      6.94 o
  -5  -6   3       41.60       45.30      6.10 o
  -4  -6   3      102.31       82.81      7.08 o
  -3  -6   3        5.56        6.32      3.97 o
  -2  -6   3        3.85       -7.01      8.59 o
  -1  -6   3      259.55      252.47     17.90 o
   0  -6   3     1231.47     1268.63     35.08 o
   1  -6   3      109.42       91.10      9.55 o
   2  -6   3      701.98      704.45     20.64 o
   3  -6   3     1133.09     1265.45     35.77 o
   4  -6   3       39.64       39.77      7.47 o
   5  -6   3      102.53      107.76     12.59 o
   6  -6   3       54.44       34.22     10.01 o
   7  -6   3       30.25       21.64     11.77 o
   8  -6   3      310.50      341.91     25.99 o
   9  -6   3       54.43       13.42     24.28 o
  10  -6   3       56.44       35.41     22.78 o
 -11  -5   3       10.77       37.07     12.50 o
 -10  -5   3      222.70      231.60     22.54 o
  -9  -5   3        0.32       13.10     10.14 o
  -8  -5   3       42.50        3.02      8.53 o
  -7  -5   3      187.21      218.49     12.45 o
  -6  -5   3        6.27        0.32      5.65 o
  -5  -5   3       78.53       53.17      6.30 o
  -4  -5   3       27.66       31.51      8.70 o
  -3  -5   3       79.78       81.33      6.85 o
  -2  -5   3       55.54       67.35      7.36 o
  -1  -5   3     9736.01    10299.22    292.97 o
   0  -5   3     8601.89     8877.75    227.15 o
   1  -5   3       10.10       19.83      5.71 o
   2  -5   3        9.74        2.62      7.80 o
   3  -5   3      456.18      541.20     17.29 o
   4  -5   3       18.08       12.03      6.51 o
   5  -5   3      146.02      145.39     10.24 o
   6  -5   3       14.41        0.63      7.06 o
   7  -5   3       87.42       63.67     14.73 o
   8  -5   3       27.84       41.62     12.99 o
   9  -5   3       91.94      135.43     20.87 o
  10  -5   3       48.00       64.15     14.87 o
 -11  -4   3       65.40       94.80     17.27 o
 -10  -4   3        1.10        2.38      9.21 o
  -9  -4   3       12.49        9.01      4.81 o
  -8  -4   3       36.04       27.92      6.01 o
  -7  -4   3      218.01      200.60      9.39 o
  -6  -4   3      853.84      893.69     20.92 o
  -5  -4   3       94.09      104.28      6.42 o
  -4  -4   3        3.70        5.49      5.24 o
  -3  -4   3      802.43      779.48     13.47 o
  -2  -4   3      239.88      266.54     11.31 o
  -1  -4   3       51.26       37.80      6.30 o
   0  -4   3      567.79      450.93     15.80 o
   1  -4   3        1.86        2.95      8.75 o
   2  -4   3     1280.96     1337.04     34.85 o
   3  -4   3     2842.74     2901.12     62.30 o
   4  -4   3       14.20       37.13     14.89 o
   5  -4   3       21.39       19.10      6.95 o
   6  -4   3      114.75       96.09      7.94 o
   7  -4   3       80.81       69.22      9.59 o
   8  -4   3      135.31      130.09     17.51 o
   9  -4   3        2.18       21.03     12.13 o
  10  -4   3        0.58       28.26     39.75 o
  11  -4   3       12.84        1.25     26.66 o
 -11  -3   3        4.24       11.69     13.38 o
 -10  -3   3       99.47       65.26     14.86 o
  -9  -3   3      245.80      225.91     13.00 o
  -8  -3   3       12.25       -2.45      8.79 o
  -7  -3   3      144.81      121.65      6.50 o
  -6  -3   3       26.80       23.39      4.38 o
  -5  -3   3      239.02      266.23      8.79 o
  -4  -3   3     1162.25     1220.45     22.35 o
  -3  -3   3      221.81      198.76      7.49 o
  -2  -3   3      277.22      265.17      7.44 o
  -1  -3   3      919.14      901.94     19.74 o
   0  -3   3     3727.42     3296.33     88.89 o
   1  -3   3      188.15      209.20     10.00 o
   2  -3   3       52.65       54.39      6.79 o
   3  -3   3        0.00       10.77      6.16 o
   4  -3   3      397.84      380.73     16.14 o
   5  -3   3        2.89       -3.33      5.86 o
   6  -3   3      442.23      496.25     17.88 o
   7  -3   3      513.84      532.77     29.22 o
   8  -3   3       37.26       31.08     11.83 o
   9  -3   3       35.99       42.59      8.99 o
  10  -3   3        2.32      -13.33     12.41 o
  11  -3   3        2.44       -9.70     29.23 o
 -11  -2   3       61.77       75.47     39.75 o
 -10  -2   3       76.74       56.35      8.99 o
  -9  -2   3      763.30      682.68     37.91 o
  -8  -2   3       13.76        4.22      7.20 o
  -7  -2   3       11.76       24.31      6.27 o
  -6  -2   3      166.64      172.38      9.03 o
  -5  -2   3       12.21        9.77      3.95 o
  -4  -2   3      734.93      641.41     11.87 o
  -3  -2   3     1021.66     1014.53     17.61 o
  -2  -2   3      412.17      457.24      9.35 o
  -1  -2   3     1012.83      967.16     17.16 o
   0  -2   3     1683.95     2085.54    377.16 o
   1  -2   3      326.85      299.12     12.72 o
   2  -2   3       23.17       27.79      7.65 o
   3  -2   3     1080.92     1087.16     25.49 o
   4  -2   3      740.73      829.10     19.71 o
   5  -2   3      469.04      462.45     14.65 o
   6  -2   3       99.45       78.57      7.24 o
   7  -2   3       17.88        1.96      8.47 o
   8  -2   3      111.35       68.59     15.69 o
   9  -2   3       69.03       54.51      6.66 o
  10  -2   3       93.12      101.20     18.77 o
  11  -2   3        7.05       -1.24     29.50 o
 -11  -1   3        0.53      -11.06      9.74 o
 -10  -1   3       25.65       19.18      8.47 o
  -9  -1   3      106.45      118.01     14.36 o
  -8  -1   3      346.38      377.50     18.64 o
  -7  -1   3      351.00      322.86     12.30 o
  -6  -1   3       41.18       45.35      4.99 o
  -5  -1   3      274.08      252.59      8.39 o
  -4  -1   3     1406.50     1599.12     23.05 o
  -3  -1   3      196.97      225.74      5.88 o
  -2  -1   3     1634.19     1559.59     22.49 o
  -1  -1   3      616.76      548.51     14.58 o
   0  -1   3     1636.82     1578.97     40.29 o
   1  -1   3        0.16       86.42      9.19 o
   2  -1   3      814.94      815.71     25.63 o
   3  -1   3     2228.27     2251.46     45.68 o
   4  -1   3        0.37       -5.72      9.01 o
   5  -1   3      149.61      165.57      8.73 o
   6  -1   3        2.17       27.48      6.76 o
   7  -1   3      139.42      125.85     12.13 o
   8  -1   3       11.44        3.71      3.30 o
   9  -1   3      334.90      348.94     21.77 o
  10  -1   3       74.34       64.18     30.58 o
  11  -1   3        0.10       19.86     19.90 o
 -11   0   3       37.17       34.33     20.92 o
 -10   0   3       99.08       40.23     11.47 o
  -9   0   3      420.90      379.37     22.14 o
  -8   0   3      641.70      652.31     27.89 o
  -7   0   3       12.15       17.19      5.64 o
  -6   0   3     1011.49     1028.34     18.53 o
  -5   0   3      514.97      581.36     10.38 o
  -4   0   3     4471.63     4488.88     60.02 o
  -3   0   3     7147.29     7212.51     96.08 o
  -2   0   3      336.43      309.94      7.17 o
  -1   0   3      830.44      806.51     15.83 o
   0   0   3      741.06      716.28     17.33 o
   1   0   3      409.26      384.13     11.23 o
   2   0   3     1377.18     1218.99     25.68 o
   3   0   3     1175.79     1231.46     23.56 o
   4   0   3      982.03     1055.40     20.06 o
   5   0   3       60.85       62.23      6.68 o
   6   0   3      263.92      264.94      9.21 o
   7   0   3      126.05      137.72     11.78 o
   8   0   3       90.18       88.85     11.68 o
   9   0   3     1000.94     1017.36     50.46 o
  10   0   3        0.32       28.74     19.10 o
  11   0   3       22.20       24.43     11.34 o
  12   0   3       46.49       59.05     19.76 o
 -11   1   3        1.25       13.64     11.74 o
 -10   1   3        2.04       -6.68     11.32 o
  -9   1   3      171.15      200.69     13.00 o
  -8   1   3      114.99      104.30      8.96 o
  -7   1   3     1017.35      960.37     23.97 o
  -6   1   3      646.42      704.38     16.30 o
  -5   1   3        0.08       23.81      6.25 o
  -4   1   3      641.66      680.52     12.49 o
  -3   1   3      310.19      345.16      8.69 o
  -2   1   3      112.65      125.75      6.01 o
  -1   1   3        6.20        6.75      3.19 o
   0   1   3      802.24      748.32     16.95 o
   1   1   3      160.69      169.77      8.00 o
   2   1   3      152.14      139.63      7.72 o
   3   1   3     4026.43     4207.60     88.92 o
   4   1   3     1951.26     1978.84     37.63 o
   5   1   3      145.65      174.83     10.54 o
   6   1   3      112.68      137.13      8.51 o
   7   1   3      752.93      741.41     28.59 o
   8   1   3       57.86       48.23     11.79 o
   9   1   3     2246.64     2219.33    104.00 o
  10   1   3      142.69      112.54     29.93 o
  11   1   3        3.77       39.69     22.69 o
 -11   2   3       28.43       40.46     15.96 o
 -10   2   3       15.46        5.31     11.57 o
  -9   2   3      188.59      167.49     12.73 o
  -8   2   3      200.79      212.33     12.06 o
  -7   2   3      116.40      108.04      8.52 o
  -6   2   3      353.02      357.04     10.46 o
  -5   2   3      140.30      146.69      7.98 o
  -4   2   3      353.17      363.31     11.76 o
  -3   2   3       73.44      100.32      5.46 o
  -2   2   3      307.23      356.56      8.10 o
  -1   2   3      217.73      250.29      7.16 o
   0   2   3     1969.83     1984.70     43.26 o
   1   2   3        0.02        8.10      4.77 o
   2   2   3      329.77      336.79     15.73 o
   3   2   3      644.20      559.20     17.08 o
   4   2   3       25.61      103.70      9.86 o
   5   2   3        0.56       24.59     10.02 o
   6   2   3     3081.39     3110.90     64.50 o
   7   2   3      381.35      374.83     15.48 o
   8   2   3       12.44       21.28     12.74 o
   9   2   3      292.88      285.40     30.48 o
  10   2   3       58.78      110.92     18.00 o
  11   2   3       20.09       24.29     12.61 o
  12   2   3        0.25      -13.52     15.66 o
 -11   3   3        0.10        2.64     15.64 o
 -10   3   3       75.64       69.84     15.37 o
  -9   3   3       25.23       18.12      7.78 o
  -8   3   3       62.99       72.17     11.11 o
  -7   3   3      149.68      178.31     10.38 o
  -6   3   3      297.87      296.40     13.58 o
  -5   3   3      405.97      377.01     10.84 o
  -4   3   3       73.43       84.59      7.06 o
  -3   3   3        2.26        0.77      4.94 o
  -2   3   3     1576.93     1541.82     28.57 o
  -1   3   3      526.19      519.59     10.42 o
   0   3   3    45600.32    43903.24   1074.78 o
   1   3   3     2382.24     2225.20     46.15 o
   2   3   3     1062.84      988.56     22.35 o
   3   3   3      389.74      368.75     12.97 o
   4   3   3      829.44      779.64     21.25 o
   5   3   3     1061.47     1148.03     40.16 o
   6   3   3     1332.91     1391.06     38.23 o
   7   3   3       27.40       32.23      9.82 o
   8   3   3       62.21       83.75     14.86 o
   9   3   3      142.56      113.04     20.11 o
  10   3   3      193.75      159.69     23.87 o
  11   3   3       16.32       23.55     11.36 o
  12   3   3       83.23       80.08     15.28 o
 -11   4   3       14.44       53.53     28.86 o
 -10   4   3      127.95      155.44     21.28 o
  -9   4   3       17.77       25.81      8.78 o
  -8   4   3       80.16       50.56      9.65 o
  -7   4   3      269.32      275.46     13.31 o
  -6   4   3       65.72       47.86      6.76 o
  -5   4   3       89.97      102.02      8.27 o
  -4   4   3       68.35       42.63      5.35 o
  -3   4   3      159.46      158.11      7.88 o
  -2   4   3       79.10       57.52      6.17 o
  -1   4   3      406.31      388.29     16.04 o
   0   4   3   106776.23   107273.17   3632.47 o
   1   4   3       22.52       -0.43      6.87 o
   2   4   3      246.72      219.38     10.17 o
   3   4   3       55.24       27.17      8.92 o
   4   4   3      807.78      805.64     24.11 o
   5   4   3        9.91       35.90      8.83 o
   6   4   3       22.75       14.81      3.79 o
   7   4   3       14.02       14.42      7.76 o
   8   4   3       14.76       18.09     14.27 o
   9   4   3       17.01        6.82     19.74 o
  10   4   3      156.75      147.12     20.12 o
  11   4   3        1.98      -17.69     11.79 o
  12   4   3       10.15        2.46     10.92 o
 -10   5   3       68.65       48.35     15.45 o
  -9   5   3       11.63       30.99     11.31 o
  -8   5   3        1.77        1.26      8.75 o
  -7   5   3       70.18       71.60      9.08 o
  -6   5   3      122.34       79.33      8.98 o
  -5   5   3        0.07        4.92      6.76 o
  -4   5   3      242.87      268.89     13.03 o
  -3   5   3      348.24      353.45     12.47 o
  -2   5   3      748.40      780.96     20.01 o
  -1   5   3     1299.38     1301.87     30.44 o
   0   5   3     2930.57     2781.46     53.83 o
   1   5   3      253.84      267.14      9.08 o
   2   5   3       46.47       52.70      6.25 o
   3   5   3      664.10      627.05     15.97 o
   4   5   3      217.40      238.39     12.44 o
   5   5   3      202.56      181.72     11.77 o
   6   5   3     2017.56     2043.66     48.69 o
   7   5   3        4.42       -1.61      6.02 o
   8   5   3        0.26       12.10      8.57 o
   9   5   3      106.40      123.92     17.23 o
  10   5   3       55.17      120.02     31.17 o
  11   5   3        8.96       28.91     35.62 o
  12   5   3       42.42       29.10     13.40 o
 -10   6   3       63.27       69.95     28.11 o
  -9   6   3      352.85      423.62     28.02 o
  -8   6   3       20.39       11.76      9.76 o
  -7   6   3      949.20     1015.49     42.70 o
  -6   6   3       18.68       13.82      9.32 o
  -5   6   3       51.77       38.22      6.74 o
  -4   6   3      692.64      768.43     26.89 o
  -3   6   3       99.56       92.64      8.90 o
  -2   6   3       26.29       12.80      7.60 o
  -1   6   3      197.16      205.19     11.74 o
   0   6   3      347.51      318.50     11.96 o
   1   6   3      861.97      861.37     18.41 o
   2   6   3      641.31      653.39     21.23 o
   3   6   3       73.95       93.82      9.00 o
   4   6   3      269.18      281.02     12.18 o
   5   6   3       46.60       63.03      9.24 o
   6   6   3      652.71      687.06     30.92 o
   7   6   3      306.97      289.77     18.18 o
   8   6   3      110.13       83.04     14.57 o
   9   6   3       29.32       39.85     30.58 o
  10   6   3       44.57       40.73     26.34 o
  11   6   3        0.00      -10.51     20.06 o
  12   6   3        2.06       -1.97     18.18 o
 -10   7   3       13.87       55.16     16.88 o
  -9   7   3      411.88      430.69     26.78 o
  -8   7   3        0.28       -0.79     12.18 o
  -7   7   3      304.12      331.90     31.64 o
  -6   7   3       45.71       42.86      8.06 o
  -5   7   3       63.01       54.65      7.89 o
  -4   7   3        5.46        5.92      5.98 o
  -3   7   3     2727.90     2899.32    104.26 o
  -2   7   3      221.23      237.37     11.15 o
  -1   7   3      196.51      179.35      9.06 o
   0   7   3      291.23      279.96     12.23 o
   1   7   3      995.98     1095.46     28.73 o
   2   7   3       35.76       20.42      6.56 o
   3   7   3      638.76      728.25     35.03 o
   4   7   3     3482.61     3787.88     73.80 o
   5   7   3       52.01       56.28      8.01 o
   6   7   3        3.40       15.79      7.20 o
   7   7   3      124.16      107.81     12.11 o
   8   7   3        1.41        4.29     16.33 o
  10   7   3       72.72       87.95     19.18 o
  11   7   3       15.00       28.47     17.51 o
  -9   8   3       70.52      148.11     18.49 o
  -8   8   3        1.24       30.32     13.09 o
  -7   8   3       20.13        9.82     13.93 o
  -6   8   3      615.78      631.82     34.08 o
  -5   8   3      320.15      298.87     20.09 o
  -4   8   3       12.21       22.77      8.21 o
  -3   8   3       20.38       10.35      6.48 o
  -2   8   3       13.92       17.16      6.92 o
  -1   8   3      112.90      106.84      7.65 o
   0   8   3      130.46       93.29      9.94 o
   1   8   3      863.42      891.27     29.49 o
   2   8   3      178.79      177.38      9.17 o
   3   8   3       66.90       85.55     12.71 o
   4   8   3      318.46      350.92     14.83 o
   5   8   3       75.35       58.21      9.73 o
   6   8   3      339.79      347.22     19.26 o
   7   8   3      442.41      410.12     19.41 o
   8   8   3      111.73      107.51     12.97 o
   9   8   3        2.73       65.87     24.67 o
  10   8   3      114.15       98.14     13.73 o
  11   8   3       48.69       89.53     15.89 o
  -9   9   3       16.82       96.60     23.07 o
  -8   9   3      166.94      159.88     26.73 o
  -7   9   3      247.61      322.28     24.03 o
  -6   9   3       14.92       29.67     12.96 o
  -5   9   3      106.63      122.39     13.91 o
  -4   9   3      790.12      793.86     43.87 o
  -3   9   3       54.80       58.10      7.92 o
  -2   9   3        1.80       -4.60      6.36 o
  -1   9   3       66.45       79.71      8.97 o
   0   9   3      111.51      158.01     14.71 o
   1   9   3       35.06       32.11      8.25 o
   2   9   3       20.60       28.46      7.80 o
   3   9   3       25.31       44.19      7.27 o
   4   9   3       51.16       37.25      7.38 o
   5   9   3       81.53       65.01      9.14 o
   6   9   3       98.15       89.83     10.98 o
   7   9   3       52.59       63.16     12.81 o
   8   9   3        1.92       26.92     17.99 o
   9   9   3      132.69      115.77     15.19 o
  10   9   3       66.53       86.35     13.51 o
  11   9   3        0.28      -13.84     10.34 o
  -8  10   3       45.93       47.41     17.39 o
  -7  10   3        1.61      -11.02     12.23 o
  -6  10   3        1.43       -3.41     13.44 o
  -5  10   3      153.75      115.04     15.64 o
  -4  10   3       18.81       57.50     23.92 o
  -3  10   3      382.03      358.74     24.41 o
  -2  10   3        0.91        7.37      7.80 o
  -1  10   3       68.95       72.90      7.42 o
   0  10   3        1.21        3.93      7.38 o
   1  10   3      155.23      100.87     13.25 o
   2  10   3        0.21       12.76      6.60 o
   3  10   3        6.75       10.93      7.72 o
   4  10   3        5.26       14.03      8.59 o
   5  10   3        3.13        7.76     11.64 o
   6  10   3      131.71      100.52     20.38 o
   7  10   3       84.79       94.03     20.33 o
   8  10   3      475.60      543.37     46.27 o
   9  10   3     1118.34     1233.26     66.90 o
  10  10   3       39.37       62.72     11.57 o
  11  10   3       24.10      148.77     25.64 o
  -8  11   3        7.48       12.57     19.58 o
  -7  11   3        3.94      -32.72     31.54 o
  -6  11   3       32.75       48.57     19.17 o
  -5  11   3       55.24      106.05     21.68 o
  -4  11   3      197.40      207.87     17.80 o
  -3  11   3      134.00      138.44     13.95 o
  -2  11   3       26.83       17.83     13.40 o
  -1  11   3      158.50      153.88     16.00 o
   0  11   3       14.36       -0.93      6.17 o
   1  11   3       81.37       55.37     12.09 o
   2  11   3      185.01      160.40     12.43 o
   3  11   3       91.75       75.67     10.56 o
   4  11   3       22.19       44.80     19.64 o
   5  11   3       19.58        2.48     13.20 o
   6  11   3       27.01       49.94     20.82 o
   7  11   3      222.53      234.14     24.16 o
   9  11   3      253.89      306.25     25.40 o
  10  11   3       21.02        3.11     10.85 o
  -7  12   3        6.13       11.48     31.54 o
  -6  12   3        7.35        5.49     14.05 o
  -5  12   3        1.03        0.16     13.04 o
  -4  12   3       28.91       30.59     14.55 o
  -3  12   3       19.83       14.27     13.34 o
  -2  12   3        4.12        4.54     17.10 o
  -1  12   3       17.99       58.98     14.10 o
   0  12   3      390.08      326.01     29.00 o
   1  12   3      274.19      252.68     32.72 o
   2  12   3       45.68       25.46     14.86 o
   3  12   3       62.32       73.39     16.23 o
   4  12   3        1.67       62.12     33.26 o
   5  12   3       22.83       96.88     23.39 o
   6  12   3       41.47       58.23     19.28 o
   7  12   3      101.64      144.25     15.49 o
   8  12   3       15.60       45.43     18.04 o
   9  12   3       20.17       11.15     31.97 o
  10  12   3        0.00        9.91     25.86 o
  -6  13   3        5.65       27.20     16.43 o
  -5  13   3      155.67      141.67     23.51 o
  -4  13   3       17.69       79.17     18.78 o
  -3  13   3      224.04      212.55     22.25 o
  -2  13   3       44.18        8.70     17.60 o
  -1  13   3        2.18       16.73     27.89 o
   0  13   3      488.84      516.19     49.20 o
   1  13   3      197.00      145.50     14.33 o
   2  13   3       17.10       -4.05     14.67 o
   3  13   3       36.80       63.46     20.43 o
   4  13   3      106.95       77.35     27.36 o
   5  13   3        2.94      -20.02     25.05 o
   6  13   3       76.66       73.31     28.32 o
   7  13   3        4.37       29.22     19.80 o
   8  13   3       43.69       22.08     13.62 o
   9  13   3        5.61       21.86     15.57 o
  -5  14   3       16.56        8.48     32.13 o
  -4  14   3       30.93        2.43     22.95 o
  -3  14   3       29.90       13.36     13.40 o
  -2  14   3       55.15       56.77     13.83 o
  -1  14   3       12.32       12.67     16.08 o
   0  14   3       84.54      127.77     33.90 o
   1  14   3       25.10       28.98     17.97 o
   2  14   3        8.74       -9.54     17.61 o
   3  14   3       62.32       55.72     22.11 o
   4  14   3       23.04       31.02     17.25 o
   6  14   3        2.41      -28.77     20.46 o
   7  14   3        0.57      -29.58     19.72 o
   8  14   3       18.15        0.20     25.37 o
  -4  15   3        0.38       20.35     16.94 o
  -3  15   3        0.39       69.33     22.91 o
  -1  15   3       73.14       21.39     17.26 o
   1  15   3       10.69        9.12     18.32 o
   2  15   3        0.01      -14.76     31.97 o
   3  15   3       41.45       -0.62     23.21 o
   4  15   3       13.34       -5.52     19.11 o
   5  15   3       54.57       29.59     22.10 o
   6  15   3      281.96      272.77     26.04 o
   7  15   3       72.58       58.79     40.45 o
  -2  16   3        2.65        2.46     21.07 o
  -1  16   3        4.22        1.14     19.06 o
   0  16   3        1.17      -10.95     27.41 o
   1  16   3       39.14       41.20     24.65 o
   2  16   3        0.01       26.16     20.03 o
   3  16   3      163.42       93.01     28.54 o
   4  16   3      389.79      365.21     45.15 o
   5  16   3        4.15       13.02     23.77 o
   6  16   3       33.63       59.62     24.62 o
   0  17   3        4.31        1.46     37.92 o
   1  17   3        1.70       93.04     31.70 o
   2  17   3        6.68       27.50     24.65 o
   3  17   3       28.76       56.53     35.99 o
  -3 -15   4      186.85      151.28     23.93 o
  -2 -15   4       41.11       96.74     22.62 o
  -1 -15   4       52.10       77.33     24.91 o
   0 -15   4       60.14       98.44     22.13 o
  -5 -14   4        7.80       -0.16     19.19 o
  -3 -14   4        1.82       37.42     32.29 o
  -2 -14   4       14.47       41.84     18.18 o
   0 -14   4       50.13       24.01     22.41 o
   1 -14   4       61.01       81.80     34.54 o
   2 -14   4       22.15       28.92     51.17 o
   3 -14   4       22.45        7.39     19.41 o
  -7 -13   4       35.64       59.23     17.31 o
  -6 -13   4       11.78        6.04     30.31 o
  -5 -13   4       11.49      -11.58     22.31 o
  -4 -13   4      186.09      257.83     28.52 o
  -2 -13   4      447.97      430.19     45.66 o
  -1 -13   4       42.76       63.90     18.85 o
   0 -13   4        1.24      -30.04     25.21 o
   1 -13   4       52.42       48.44     19.85 o
   2 -13   4        1.37      -18.56     29.82 o
   3 -13   4       13.24        0.39     19.75 o
   4 -13   4        0.02       38.98     28.03 o
  -8 -12   4        0.21       -2.88     18.94 o
  -7 -12   4      155.36       82.43     22.68 o
  -6 -12   4       25.76       19.78     17.00 o
  -4 -12   4        2.78       -4.49     14.97 o
  -3 -12   4       55.16       78.21     31.00 o
  -2 -12   4        2.62       10.02     27.89 o
  -1 -12   4        0.17       44.00     18.71 o
   0 -12   4      190.11      144.76     31.92 o
   1 -12   4      268.51      287.50     31.56 o
   2 -12   4        1.46       -9.74     16.73 o
   3 -12   4        0.21       -9.69     17.70 o
   4 -12   4       44.50       19.92     25.53 o
   5 -12   4       16.77       79.19     20.69 o
  -8 -11   4        0.13       28.27     16.11 o
  -7 -11   4       29.71       36.13     18.08 o
  -6 -11   4      247.68      254.69     19.87 o
  -5 -11   4       22.32       21.09      7.58 o
  -4 -11   4       63.24       16.14     12.40 o
  -3 -11   4       11.57        2.07      8.36 o
  -2 -11   4      328.55      331.34     22.26 o
  -1 -11   4      301.99      308.88     32.57 o
   0 -11   4       50.22       39.86     35.51 o
   2 -11   4        3.95      -18.24     22.74 o
   3 -11   4       44.11       35.72     17.05 o
   4 -11   4      403.20      345.45     43.41 o
   5 -11   4       17.85       56.30     36.26 o
   6 -11   4        0.00      119.51     30.36 o
  -9 -10   4      194.14      157.02     19.73 o
  -8 -10   4       41.87       40.45     28.32 o
  -7 -10   4        0.73        4.21     15.93 o
  -6 -10   4        6.59        1.50      8.17 o
  -5 -10   4       19.34       -2.91      6.47 o
  -4 -10   4       74.80       66.61     15.82 o
  -3 -10   4       33.63       26.52      8.75 o
  -2 -10   4        1.02       -7.77     11.95 o
  -1 -10   4       20.72       42.87     15.23 o
   0 -10   4        4.68       21.85     11.56 o
   1 -10   4      371.15      303.21     26.90 o
   2 -10   4       24.13        4.76     21.94 o
   3 -10   4     1720.53     1965.12    155.92 o
   4 -10   4      296.05      276.37     18.95 o
   6 -10   4       30.19      -27.68     23.60 o
   7 -10   4       31.24       25.44     44.09 o
  -9  -9   4       95.15       83.43     18.72 o
  -8  -9   4        3.14       10.28     21.01 o
  -7  -9   4      433.94      389.20     21.64 o
  -6  -9   4      140.74      115.47      9.96 o
  -5  -9   4      270.56      292.65     13.10 o
  -4  -9   4       48.31       52.58      6.47 o
  -3  -9   4      395.34      393.05     17.38 o
  -2  -9   4      242.15      245.68     13.43 o
  -1  -9   4       16.83       90.76     30.36 o
   0  -9   4       14.31       32.95     10.72 o
   1  -9   4      293.47      243.88     50.48 o
   2  -9   4        6.10       24.91     12.61 o
   3  -9   4      101.70       53.86     25.43 o
   4  -9   4      651.33      681.72     74.51 o
   5  -9   4        8.49       27.12     15.66 o
   6  -9   4      107.43      105.03     28.86 o
   7  -9   4        5.99       -4.63     13.14 o
   8  -9   4        3.16       16.03     22.00 o
 -10  -8   4        3.68       29.67     18.54 o
  -9  -8   4       22.32       25.18     13.78 o
  -8  -8   4        0.88        2.72     11.02 o
  -7  -8   4      264.10      297.66     17.12 o
  -6  -8   4     1590.96     1590.07     49.21 o
  -5  -8   4     1638.52     1674.23     49.97 o
  -4  -8   4        4.21        7.34      9.52 o
  -3  -8   4      831.62      812.65     24.82 o
  -2  -8   4      186.94      108.34     17.96 o
  -1  -8   4      121.47      123.57     11.35 o
   0  -8   4       37.54       18.46      9.57 o
   1  -8   4      180.86      188.80     15.24 o
   2  -8   4       83.23       37.55     15.13 o
   3  -8   4       86.86       57.75     13.44 o
   4  -8   4      130.10      151.44     31.38 o
   5  -8   4       53.01      142.36     36.80 o
   6  -8   4      366.98      345.15     32.66 o
   7  -8   4        0.39       -0.05     11.74 o
   8  -8   4        4.72       -7.52     15.50 o
   9  -8   4      137.19      158.51     28.48 o
 -10  -7   4        0.00        3.11     15.70 o
  -9  -7   4        2.27       -3.81     19.42 o
  -8  -7   4      106.23       87.70     16.69 o
  -7  -7   4      311.59      289.34     15.95 o
  -6  -7   4     2782.64     2963.45     76.81 o
  -5  -7   4      323.40      296.98     11.51 o
  -4  -7   4        6.22        3.79      5.49 o
  -3  -7   4      705.86      741.88     29.00 o
  -2  -7   4        9.30       15.40      5.64 o
  -1  -7   4        1.86        8.83      8.90 o
   0  -7   4      262.28      238.51     13.51 o
   1  -7   4      271.91      303.85     16.76 o
   2  -7   4        0.20        2.40      9.35 o
   3  -7   4      143.86      115.99     13.19 o
   4  -7   4      858.85      868.61     52.84 o
   5  -7   4      811.84      918.19     49.99 o
   6  -7   4      937.28     1080.25     64.64 o
   7  -7   4       10.71       17.79     11.83 o
   8  -7   4       51.95       50.49     14.60 o
   9  -7   4       37.23       29.69     26.91 o
 -11  -6   4       52.07      100.74     20.17 o
 -10  -6   4       24.35       26.71     14.47 o
  -9  -6   4        0.00        9.50     14.47 o
  -8  -6   4       79.40       85.00      9.60 o
  -7  -6   4      106.58      113.35     10.33 o
  -6  -6   4       43.48       43.24      6.63 o
  -5  -6   4      180.52      148.74      9.37 o
  -4  -6   4       18.75       18.10      4.30 o
  -3  -6   4       30.55       24.93      4.84 o
  -2  -6   4      259.96      259.66     10.70 o
  -1  -6   4       71.43       60.47     10.15 o
   0  -6   4      126.93      150.03      8.26 o
   1  -6   4        0.01       -2.43      9.74 o
   2  -6   4        2.70        4.46     11.95 o
   3  -6   4        5.92       -1.08      6.64 o
   4  -6   4      537.50      547.89     22.71 o
   5  -6   4      285.93      280.02     16.15 o
   6  -6   4      471.63      500.44     21.12 o
   7  -6   4       11.36       30.03     11.38 o
   8  -6   4        2.49       10.15     14.72 o
   9  -6   4       47.17       40.77     39.91 o
  10  -6   4       10.76      -28.43     39.05 o
 -11  -5   4        3.37      -13.41     18.13 o
 -10  -5   4       13.68       37.67     13.12 o
  -9  -5   4        0.17       41.00     12.82 o
  -8  -5   4      243.29      203.49     12.55 o
  -7  -5   4      137.03      147.53      9.41 o
  -6  -5   4      775.61      788.57     23.32 o
  -5  -5   4       36.97       37.80      5.58 o
  -4  -5   4       20.41       14.89      4.80 o
  -3  -5   4     1706.54     1728.04     35.78 o
  -2  -5   4      165.02      144.19      9.64 o
  -1  -5   4        1.25       -0.98      5.81 o
   0  -5   4      284.85      293.54     13.03 o
   1  -5   4     1422.08     1499.24     50.38 o
   2  -5   4      222.46      214.31     11.53 o
   3  -5   4      152.33      178.55     10.37 o
   4  -5   4      595.40      594.36     21.02 o
   5  -5   4       35.60       35.88      7.51 o
   6  -5   4      121.72      127.90     11.27 o
   7  -5   4       16.16        0.47     15.72 o
   8  -5   4      172.35      198.09     17.67 o
   9  -5   4       10.14       -8.12     11.50 o
  10  -5   4       10.48       36.33     14.91 o
 -11  -4   4       48.68       49.52     14.21 o
 -10  -4   4        5.14       13.31     21.03 o
  -9  -4   4      129.02      132.42     15.83 o
  -8  -4   4      183.15      131.27     11.07 o
  -7  -4   4      154.39      179.06     10.06 o
  -6  -4   4       27.08       20.40      5.43 o
  -5  -4   4      902.51      927.93     24.36 o
  -4  -4   4       74.30       81.87      5.94 o
  -3  -4   4      629.54      672.62     14.61 o
  -2  -4   4     6085.10     6358.51    128.86 o
  -1  -4   4       16.61       42.79      6.28 o
   0  -4   4      698.02      689.08     31.14 o
   1  -4   4     9057.85     9773.01    247.22 o
   2  -4   4      751.83      810.90     24.02 o
   3  -4   4      979.75     1009.83     29.29 o
   4  -4   4       94.68       46.18      8.69 o
   5  -4   4       80.89       72.01      9.84 o
   6  -4   4        4.18        0.62      6.22 o
   7  -4   4        9.01        3.03      9.58 o
   8  -4   4       76.68       81.05     12.11 o
   9  -4   4       88.44       90.82     14.62 o
  10  -4   4        1.24      103.21     29.82 o
 -11  -3   4        5.72       72.20     23.39 o
 -10  -3   4        3.86       -2.24     15.76 o
  -9  -3   4        2.78        5.70      8.50 o
  -8  -3   4       32.85       34.23      9.23 o
  -7  -3   4       64.07       60.08      6.54 o
  -6  -3   4       19.09       23.65      5.04 o
  -5  -3   4      527.06      557.34     14.99 o
  -4  -3   4      972.84     1053.90     22.48 o
  -3  -3   4      741.57      786.18     18.38 o
  -2  -3   4       76.49       41.65      5.32 o
  -1  -3   4      131.65      141.94      7.14 o
   0  -3   4        0.55       -2.62      5.44 o
   1  -3   4        0.31       -3.32      5.46 o
   2  -3   4     1467.71     1552.42     34.22 o
   3  -3   4     1105.82     1082.30     32.50 o
   4  -3   4      125.50      149.94     10.77 o
   5  -3   4        4.61       -1.66      5.05 o
   6  -3   4       85.73       84.63      8.72 o
   7  -3   4        0.74       16.58      7.88 o
   8  -3   4        3.33      -14.12      9.41 o
   9  -3   4        7.23        6.61     10.06 o
  10  -3   4      126.44      112.82     37.39 o
  11  -3   4       45.34       17.21     18.12 o
 -11  -2   4       39.01       45.03     11.48 o
 -10  -2   4        0.09        5.72     22.64 o
  -9  -2   4      459.50      427.84     19.11 o
  -8  -2   4      337.74      326.74     14.57 o
  -7  -2   4       88.81       82.18      7.25 o
  -6  -2   4       57.97       77.93      6.94 o
  -5  -2   4       10.09        2.06      4.32 o
  -4  -2   4      320.44      356.31      9.52 o
  -3  -2   4     1555.90     1560.19     25.80 o
  -2  -2   4      423.12      422.75     10.14 o
  -1  -2   4      117.60      114.54      7.38 o
   0  -2   4      246.63      256.64     13.33 o
   1  -2   4     1324.97     1380.41     31.40 o
   2  -2   4      475.83      499.20     17.59 o
   3  -2   4     1571.51     1572.53     30.74 o
   4  -2   4     3572.37     3926.67     80.95 o
   5  -2   4       20.60       24.26      5.89 o
   6  -2   4       29.23       38.15      6.73 o
   7  -2   4      300.86      289.51     14.29 o
   8  -2   4        3.10        7.74      8.39 o
   9  -2   4        0.02       -3.57      4.66 o
  10  -2   4      151.18       76.28     18.24 o
  11  -2   4       59.61      144.99     26.75 o
 -11  -1   4        2.32       -5.60     11.42 o
 -10  -1   4       23.02       39.72     11.31 o
  -9  -1   4      122.27      136.96     11.94 o
  -8  -1   4        8.69       18.43     12.17 o
  -7  -1   4       37.11       31.43      6.05 o
  -6  -1   4      843.79      892.60     20.67 o
  -5  -1   4      428.14      465.93     11.11 o
  -4  -1   4      252.10      247.74      7.14 o
  -3  -1   4        1.92       20.13      4.59 o
  -2  -1   4      769.04      739.71     14.01 o
  -1  -1   4        4.48        5.45      4.51 o
   0  -1   4      172.37      163.89      5.88 o
   1  -1   4       48.95       59.32      7.34 o
   2  -1   4      202.71      184.24     11.94 o
   3  -1   4     1932.13     1935.28     43.47 o
   4  -1   4     1577.60     1707.57     35.42 o
   5  -1   4      454.20      494.07     13.96 o
   6  -1   4       63.11      100.07      9.71 o
   7  -1   4       34.76       43.27      8.00 o
   8  -1   4        1.24       -9.51      8.36 o
   9  -1   4        0.72        2.60     13.46 o
  10  -1   4        0.12       22.35     13.28 o
  11  -1   4        3.97       20.23     16.38 o
 -11   0   4       10.38        5.25     14.03 o
 -10   0   4       14.63        5.79      9.07 o
  -9   0   4      474.23      444.04     24.40 o
  -8   0   4      147.77      132.88     17.84 o
  -7   0   4      544.65      572.81     14.08 o
  -6   0   4       29.15       30.47      4.84 o
  -5   0   4      541.63      535.99     11.19 o
  -4   0   4      626.86      654.87     12.01 o
  -3   0   4        0.40        0.29      3.82 o
  -2   0   4      140.56      148.96      4.66 o
  -1   0   4      216.36      187.98      4.90 o
   0   0   4      415.09      390.55     15.26 o
   1   0   4     4138.30     3762.85     76.71 o
   2   0   4      598.83      581.37     15.53 o
   3   0   4      132.40      130.19      6.46 o
   4   0   4      106.68       90.71      6.80 o
   5   0   4      924.33     1134.35     24.07 o
   6   0   4       90.52      105.55      8.90 o
   7   0   4      797.82      809.26     28.81 o
   8   0   4      200.84      252.77     23.01 o
   9   0   4       85.65      128.09     32.56 o
  10   0   4      292.25      406.50     24.54 o
  11   0   4       10.44       19.86     12.82 o
 -11   1   4       75.01       39.04     13.36 o
 -10   1   4      164.94      135.93     28.22 o
  -9   1   4      212.30      168.11     24.37 o
  -8   1   4     1091.88     1079.15     33.71 o
  -7   1   4       73.86       85.81      7.53 o
  -6   1   4     2808.18     3022.12     56.59 o
  -5   1   4     2876.67     3035.67     46.40 o
  -4   1   4      300.49      310.14      7.01 o
  -3   1   4      240.86      245.64      7.11 o
  -2   1   4       39.04       36.39      4.33 o
  -1   1   4      482.12      414.22     34.76 o
   0   1   4       58.49       45.23      3.93 o
   1   1   4     1071.12     1043.50     22.53 o
   2   1   4     1107.61     1006.68     26.92 o
   3   1   4       33.40       28.44      5.90 o
   4   1   4        6.31       12.51      5.71 o
   5   1   4        2.10       15.59      9.75 o
   6   1   4      146.24      163.52      9.82 o
   7   1   4      474.51      475.88     21.41 o
   8   1   4      334.29      428.58     66.35 o
   9   1   4       28.73       14.45     35.62 o
  10   1   4       53.75       38.84     16.31 o
  11   1   4      173.44      202.11     23.63 o
 -11   2   4       58.58       47.29     12.78 o
 -10   2   4        9.86       -8.18     15.14 o
  -9   2   4      768.72      814.42     34.53 o
  -8   2   4      184.70      152.87     11.14 o
  -7   2   4      228.60      245.03     11.61 o
  -6   2   4       72.37       75.11      6.10 o
  -5   2   4      452.66      513.87     14.42 o
  -4   2   4       31.75       51.12      4.84 o
  -3   2   4      952.40     1016.71     19.22 o
  -2   2   4     4650.14     4451.61     87.28 o
  -1   2   4      138.58      142.12     12.74 o
   0   2   4      177.94      200.22      7.22 o
   1   2   4    11513.47    10713.90    208.31 o
   2   2   4     1189.13     1169.59     22.64 o
   3   2   4       30.85       24.81      5.77 o
   4   2   4       35.95       14.07      6.49 o
   5   2   4      142.09      114.90      8.09 o
   6   2   4        2.95        6.11      7.06 o
   7   2   4      382.70      352.37     16.25 o
   8   2   4      380.01      386.37     23.02 o
   9   2   4       21.03       21.44     11.95 o
  10   2   4        3.33       -4.21     12.77 o
  11   2   4       15.65       98.49     23.60 o
  12   2   4        6.02        2.99     11.51 o
 -11   3   4       40.98       78.76     29.23 o
 -10   3   4        5.81      -13.75     14.01 o
  -9   3   4      116.08      124.30     15.53 o
  -8   3   4        3.25        8.22      7.65 o
  -7   3   4      112.95       79.19      9.24 o
  -6   3   4        4.74        2.39      6.08 o
  -5   3   4      333.36      374.60     12.98 o
  -4   3   4       13.23       14.28      5.38 o
  -3   3   4      606.93      641.99     15.84 o
  -2   3   4        8.67       32.91      5.11 o
  -1   3   4      866.06      811.91     16.03 o
   0   3   4      262.24      267.61      7.96 o
   1   3   4     1003.34      968.75     19.84 o
   2   3   4      234.06      196.40     13.03 o
   3   3   4       69.98       56.34      8.06 o
   4   3   4      685.34      719.20     17.90 o
   5   3   4        6.36        0.64      5.13 o
   6   3   4      417.48      447.87     17.29 o
   7   3   4      528.14      501.38     19.30 o
   8   3   4       70.68       67.47     10.81 o
   9   3   4        5.35        4.32     11.80 o
  10   3   4     1106.02     1112.87    144.62 o
  11   3   4       78.72       48.44     37.44 o
  12   3   4        7.44       78.64     29.07 o
 -11   4   4       33.99      111.18     22.60 o
 -10   4   4       11.41       -7.12     13.09 o
  -9   4   4       13.79        5.29     11.47 o
  -8   4   4      704.11      772.02     30.37 o
  -7   4   4      177.04      189.46     13.86 o
  -6   4   4       65.06       59.60      8.83 o
  -5   4   4        4.67       15.40      5.84 o
  -4   4   4       95.92      104.76      9.23 o
  -3   4   4       93.10       98.64      7.26 o
  -2   4   4      901.60      857.04     18.56 o
  -1   4   4     1211.57     1181.22     23.05 o
   0   4   4    10033.57     9954.64    157.70 o
   1   4   4     2641.88     2603.65     47.52 o
   2   4   4      235.57      207.00      9.19 o
   3   4   4      361.69      338.69     13.09 o
   4   4   4      894.26      935.51     23.36 o
   5   4   4     3477.57     3568.38     90.82 o
   6   4   4      690.76      715.64     16.86 o
   7   4   4      843.03      829.84     27.15 o
   8   4   4     2188.85     2223.41     86.50 o
   9   4   4       32.45       23.07     28.11 o
  10   4   4       27.57       32.40     27.57 o
  11   4   4       11.36       -8.55     29.23 o
  12   4   4       77.58      113.18     23.39 o
 -10   5   4       66.35       75.77     15.22 o
  -9   5   4      389.56      352.11     25.79 o
  -8   5   4      123.32      101.18     10.65 o
  -7   5   4      258.82      264.33     15.36 o
  -6   5   4       22.40       17.05      6.77 o
  -5   5   4      248.34      253.38     10.90 o
  -4   5   4      135.22      137.27      7.06 o
  -3   5   4       64.08       57.62      5.71 o
  -2   5   4    10005.90    10714.92    279.62 o
  -1   5   4       63.35       65.67      6.64 o
   0   5   4       20.85        0.44      7.76 o
   1   5   4      345.93      328.55     11.41 o
   2   5   4      463.76      435.36     24.60 o
   3   5   4       33.26       26.62      9.44 o
   4   5   4      124.07      115.69      9.58 o
   5   5   4        2.05        2.97      5.98 o
   6   5   4       21.79       14.82      7.73 o
   7   5   4      252.15      254.97     15.41 o
   8   5   4     1167.94     1155.04     48.12 o
   9   5   4       23.81       31.39     17.65 o
  10   5   4      280.79      240.04     22.73 o
  11   5   4      430.16      422.13     42.77 o
  12   5   4        1.19      -16.79     11.19 o
 -10   6   4       26.28       20.78     15.02 o
  -9   6   4       72.45       79.00     18.61 o
  -8   6   4       52.77       54.48     11.93 o
  -7   6   4      110.67      101.10      9.15 o
  -6   6   4       53.91       49.77      9.18 o
  -5   6   4       84.16       68.96      7.41 o
  -4   6   4       84.73       45.38      7.65 o
  -3   6   4        2.39        1.17      8.36 o
  -2   6   4      948.86     1031.36     29.09 o
  -1   6   4       62.21       45.65      8.16 o
   0   6   4        4.47        0.12      6.75 o
   1   6   4     1111.76     1057.92     21.57 o
   2   6   4      155.35      169.57     12.65 o
   3   6   4        5.66        0.42      8.87 o
   4   6   4      203.41      172.53     14.25 o
   5   6   4       67.65       41.07     14.16 o
   6   6   4       21.04       32.03      7.72 o
   7   6   4      679.43      658.69     21.31 o
   8   6   4       90.23       59.06     17.02 o
   9   6   4        0.41        3.38     13.36 o
  11   6   4      191.24       81.00     28.11 o
  12   6   4        4.43       -8.44     11.59 o
 -10   7   4        0.23      -10.72     17.23 o
  -9   7   4     1210.04     1380.01     67.43 o
  -8   7   4      184.23      190.71     20.54 o
  -7   7   4        4.23       21.44     12.47 o
  -6   7   4      259.38      234.80     15.65 o
  -5   7   4       37.12       30.94      8.16 o
  -4   7   4       38.75       24.71      6.08 o
  -3   7   4      350.59      331.67     13.32 o
  -2   7   4      612.41      676.77     21.63 o
  -1   7   4      869.97      900.94     31.66 o
   0   7   4     1186.07     1176.54     28.76 o
   1   7   4     4769.87     5248.18    105.52 o
   2   7   4      699.09      755.97     19.08 o
   3   7   4       49.89       43.42      9.74 o
   4   7   4      170.48      215.30     12.34 o
   5   7   4      133.57      118.58     10.41 o
   6   7   4      192.93      160.16      9.63 o
   7   7   4       38.46       57.32     12.99 o
   8   7   4       77.54       70.18     15.07 o
   9   7   4       79.92       66.45     16.61 o
  10   7   4      200.06      163.02     29.18 o
  11   7   4       21.37       65.55     30.04 o
  -9   8   4       58.63       80.79     22.69 o
  -8   8   4       21.79       26.74     16.78 o
  -7   8   4       14.09       36.97     11.05 o
  -6   8   4       11.09        0.46     10.29 o
  -5   8   4      330.89      296.13     17.47 o
  -4   8   4       79.04       81.01      8.81 o
  -3   8   4      177.03      193.29     11.43 o
  -2   8   4      237.33      182.14     10.15 o
  -1   8   4        1.96       -9.63      6.57 o
   0   8   4      645.98      724.26     23.60 o
   1   8   4      580.62      625.47     16.85 o
   2   8   4       12.09       19.12      6.97 o
   3   8   4       14.02       19.11      7.73 o
   4   8   4     2106.22     2333.67     59.51 o
   5   8   4        0.00       20.80      8.92 o
   6   8   4        2.15        4.86      8.81 o
   7   8   4      339.56      318.10     32.27 o
   8   8   4       12.84       12.30      9.98 o
   9   8   4        4.61        7.08      8.58 o
  10   8   4      136.89      158.44     16.57 o
  11   8   4      366.37      457.18     28.95 o
  -9   9   4       45.85       42.13     28.15 o
  -8   9   4        0.64        5.11     23.51 o
  -7   9   4       40.62       49.96     18.16 o
  -6   9   4      131.55      118.87     14.20 o
  -5   9   4        7.56       11.19     14.32 o
  -4   9   4       79.28       68.97      8.90 o
  -3   9   4       12.86       20.90      6.37 o
  -2   9   4       32.72       56.63      7.11 o
  -1   9   4      277.55      250.87     14.11 o
   0   9   4      458.11      436.36     18.80 o
   1   9   4     1143.67     1200.51     46.62 o
   2   9   4       77.16       67.90      8.53 o
   3   9   4       18.00       -0.66      8.45 o
   4   9   4      717.61      740.54     27.01 o
   5   9   4       13.58       21.89      8.26 o
   6   9   4       17.85       16.50     10.50 o
   7   9   4       36.84       52.35     10.66 o
   8   9   4       35.14       59.40     12.24 o
   9   9   4       31.53       55.32     16.34 o
  10   9   4       19.26       34.33     12.18 o
  11   9   4       11.68       61.53     15.25 o
  -8  10   4        0.03      -24.67     16.45 o
  -7  10   4       21.89       -7.49     18.99 o
  -6  10   4        4.97       17.43     15.74 o
  -5  10   4      207.36      231.76     18.75 o
  -4  10   4      130.52      143.80     15.36 o
  -3  10   4       43.87       28.25     25.05 o
  -2  10   4       54.62       62.63      9.89 o
  -1  10   4      181.66      174.03     11.20 o
   0  10   4       76.60       75.43      8.98 o
   1  10   4       67.18       69.96      8.56 o
   2  10   4       34.43       15.70      6.27 o
   3  10   4        6.33        4.58      8.20 o
   4  10   4        0.51      -12.58      9.82 o
   5  10   4       19.11       28.16     33.15 o
   6  10   4       20.19       17.27     10.78 o
   7  10   4       51.93       52.09     10.53 o
   8  10   4       11.76       30.08     11.43 o
   9  10   4       45.60       58.38     13.70 o
  10  10   4       35.58       43.20     12.52 o
  11  10   4       32.15       47.63     13.39 o
  -8  11   4       86.92      142.95     25.30 o
  -7  11   4       94.95      140.36     26.70 o
  -6  11   4       29.41       25.62     24.07 o
  -5  11   4      195.71      150.81     19.00 o
  -4  11   4       13.65        5.11     10.37 o
  -3  11   4       22.50       -4.16     11.63 o
  -2  11   4      170.18      162.23     22.21 o
  -1  11   4      267.08      257.49     19.98 o
   0  11   4       59.23       64.16     13.56 o
   1  11   4      101.90       94.95     17.40 o
   2  11   4      325.81      319.27     20.57 o
   3  11   4       32.11       21.86     11.45 o
   4  11   4        0.29       -2.27      8.83 o
   5  11   4       88.98       90.36     12.58 o
   6  11   4       25.76       17.32     11.44 o
   7  11   4      332.77      367.98     34.28 o
   8  11   4      489.35      564.90     30.65 o
   9  11   4      206.49      140.66     17.95 o
  10  11   4        3.03       14.82     12.98 o
  -7  12   4        8.40        1.72     31.43 o
  -6  12   4        0.75       -6.88     26.87 o
  -5  12   4       34.79       63.38     14.58 o
  -4  12   4        7.94       14.56     15.48 o
  -3  12   4        2.64       -8.42      9.76 o
  -2  12   4       16.31        8.12     12.07 o
  -1  12   4      132.79      108.12     20.51 o
   0  12   4        8.17        5.13     12.16 o
   1  12   4       27.92       44.57     14.43 o
   2  12   4      176.72      190.49     26.41 o
   3  12   4       37.67        3.85     14.02 o
   4  12   4      222.73      165.52     24.41 o
   5  12   4        0.02        3.95     13.37 o
   6  12   4        1.92       -1.17     16.87 o
   7  12   4       66.27       83.36     19.85 o
   8  12   4        0.65        9.47     16.31 o
   9  12   4        6.43       54.61     26.82 o
  10  12   4        3.91       17.69     13.71 o
  -6  13   4        0.27       63.40     19.82 o
  -5  13   4        0.53       11.79     16.66 o
  -4  13   4       66.00      105.01     20.13 o
  -3  13   4        5.31      -19.95     13.30 o
  -2  13   4       15.70       -5.33     15.72 o
  -1  13   4        3.63      -28.97     19.31 o
   0  13   4        4.99       -9.87     24.67 o
   1  13   4      210.69      171.89     31.65 o
   2  13   4       10.78      -24.01     19.95 o
   3  13   4        0.40      -10.73     23.17 o
   4  13   4       13.94        1.69     34.97 o
   5  13   4        0.03        3.51     16.10 o
   6  13   4       31.56       16.54     21.46 o
   7  13   4       24.03       30.11     26.48 o
   8  13   4       63.00       30.34     29.18 o
   9  13   4      106.53      107.89     17.81 o
  -5  14   4        0.00        6.35     23.55 o
  -4  14   4        0.14        5.67     29.34 o
  -3  14   4        5.07       39.13     20.11 o
  -2  14   4       41.58        4.84     17.12 o
  -1  14   4        8.08      -34.76     23.17 o
   0  14   4       41.03       40.72     40.18 o
   1  14   4        5.11      -11.00     10.94 o
   2  14   4        0.05        1.50     27.46 o
   3  14   4       80.35       88.94     33.79 o
   4  14   4       45.47       47.43     40.93 o
   5  14   4      174.17      149.73     23.77 o
   6  14   4       49.51       73.12     23.82 o
   7  14   4       28.86       25.59     21.19 o
   8  14   4        1.23       39.19     15.39 o
  -4  15   4       12.14        3.34     15.99 o
  -3  15   4       31.98       56.32     17.53 o
  -2  15   4        2.82       21.53     16.55 o
  -1  15   4       65.50      168.86     43.88 o
   0  15   4        7.10       11.69     25.91 o
   1  15   4       82.90       61.26     27.36 o
   2  15   4        3.49       26.08     22.05 o
   3  15   4       15.92       11.59     25.43 o
   4  15   4        4.73        3.02     20.91 o
   5  15   4       13.62       20.06     16.23 o
   6  15   4        2.05       52.26     25.26 o
   7  15   4       70.46       97.70     26.15 o
  -2  16   4      196.58      225.42     24.50 o
  -1  16   4        1.21      -27.25     27.79 o
   0  16   4       16.12       41.41     27.04 o
   1  16   4       10.68       -2.47     19.86 o
   2  16   4        2.33      -27.63     21.66 o
   3  16   4        0.97       10.50     23.55 o
   4  16   4      184.65      182.80     39.27 o
   5  16   4      397.80      384.14     40.09 o
   6  16   4        0.80       10.72     22.26 o
   0  17   4       19.42       21.15     26.67 o
   1  17   4       41.10      119.01     24.84 o
   2  17   4        4.50       41.11     22.23 o
   3  17   4        5.72       17.88     26.95 o
   4  17   4      179.56      234.03     47.10 o
  -4 -14   5       45.54       74.35     27.25 o
  -3 -14   5       78.21       64.15     30.36 o
  -2 -14   5       19.17       22.46     19.74 o
  -1 -14   5       26.48      -12.95     37.07 o
   0 -14   5        0.02       -4.54     23.23 o
   1 -14   5      165.18      199.24     30.06 o
   2 -14   5        1.70        5.44     41.14 o
  -6 -13   5        6.77       -7.97     33.36 o
  -5 -13   5        3.56      -12.98     25.32 o
  -4 -13   5        6.90        4.18     21.89 o
  -3 -13   5        4.14        6.32     36.26 o
  -2 -13   5      132.04      145.35     22.09 o
  -1 -13   5        5.57       63.56     28.75 o
   0 -13   5       66.73       89.65     20.49 o
   1 -13   5       99.21      121.11     24.05 o
   2 -13   5       26.91       32.18     31.22 o
   3 -13   5        8.96       26.15     40.02 o
   4 -13   5      116.30      150.94     24.74 o
  -7 -12   5        0.61       -7.36     14.36 o
  -6 -12   5        7.85       76.82     19.75 o
  -5 -12   5      116.59       68.22     46.56 o
  -4 -12   5       65.56       36.81     15.15 o
  -3 -12   5      141.14      130.05     32.67 o
  -2 -12   5      237.94      268.69     44.31 o
  -1 -12   5        8.91       19.74     36.96 o
   0 -12   5        8.27       88.29     25.96 o
   1 -12   5        8.84       -6.33     17.92 o
   2 -12   5        3.35       31.33     21.94 o
   3 -12   5        0.01      -26.98     17.99 o
   4 -12   5        0.17       -6.76     25.05 o
   5 -12   5        0.90       57.55     27.46 o
  -8 -11   5      164.76      143.05     26.38 o
  -7 -11   5       11.49       33.56     16.69 o
  -6 -11   5      131.97      132.60     19.31 o
  -5 -11   5      235.76      214.71     16.95 o
  -4 -11   5       53.86       64.44     14.47 o
  -3 -11   5       11.82       -0.17     11.60 o
  -2 -11   5       15.39      -27.36     27.79 o
  -1 -11   5      448.20      380.00     26.72 o
   0 -11   5       74.73       21.78     28.11 o
   1 -11   5      114.25      150.93     23.11 o
   2 -11   5       54.35       60.49     21.35 o
   3 -11   5       38.68       99.77     29.82 o
   4 -11   5        5.46       35.54     41.95 o
   5 -11   5        3.64      -25.54     23.16 o
   6 -11   5        0.21        4.95     40.55 o
  -8 -10   5        3.18      -21.02     18.58 o
  -7 -10   5       26.83       88.48     24.94 o
  -6 -10   5      386.78      409.40     28.31 o
  -5 -10   5       25.13        8.71      6.62 o
  -4 -10   5       11.41       20.64     17.41 o
  -3 -10   5     1417.49     1454.78     72.98 o
  -2 -10   5     1260.39     1275.04     93.90 o
  -1 -10   5      712.97      870.61     57.74 o
   0 -10   5       48.51       70.00     14.12 o
   1 -10   5      284.74      262.42     24.30 o
   2 -10   5       83.04      104.57     20.47 o
   3 -10   5        0.06       -2.61     29.56 o
   4 -10   5       51.33       33.47     33.04 o
   6 -10   5        0.00       31.80     49.83 o
  -9  -9   5       47.07      -12.31     14.95 o
  -8  -9   5       76.32      129.99     25.83 o
  -7  -9   5       38.04       63.71     15.91 o
  -6  -9   5       45.16       24.17      9.03 o
  -5  -9   5      465.15      420.51     18.79 o
  -4  -9   5       12.26       13.09      5.88 o
  -3  -9   5      177.93      168.49     11.81 o
  -2  -9   5       72.11       49.91     11.91 o
  -1  -9   5        3.19        4.68     14.08 o
   0  -9   5       87.03       87.51     12.61 o
   1  -9   5      141.45      156.63     15.91 o
   2  -9   5      308.16      194.20     43.07 o
   3  -9   5        1.24        5.90     21.78 o
   4  -9   5        2.38       16.15     15.88 o
   5  -9   5      153.77       96.09     37.17 o
   6  -9   5        8.35      -17.78     18.07 o
   7  -9   5        2.35       24.46     26.93 o
   8  -9   5        0.57       49.98     22.77 o
 -10  -8   5       14.11       12.49     24.22 o
  -9  -8   5       44.36       61.62     15.61 o
  -8  -8   5      584.20      625.34     31.06 o
  -7  -8   5        0.01       10.44     10.87 o
  -6  -8   5       76.83       73.39      8.87 o
  -5  -8   5       43.09       44.65      8.60 o
  -4  -8   5      141.19      121.61     10.53 o
  -3  -8   5      284.03      283.08     12.68 o
  -2  -8   5       38.37        9.97     10.09 o
  -1  -8   5       46.37       21.20      8.63 o
   0  -8   5      117.34      114.74     12.71 o
   1  -8   5      950.49      909.77     39.80 o
   2  -8   5        1.63       18.24      9.83 o
   3  -8   5        0.00        9.68     11.63 o
   4  -8   5      996.92     1080.56     77.81 o
   5  -8   5     2261.58     2390.51    174.73 o
   6  -8   5      101.93      171.24     23.72 o
   7  -8   5      295.60      290.24     26.21 o
   8  -8   5       36.54       27.28     21.70 o
  -9  -7   5       22.18       28.36     15.45 o
  -8  -7   5       79.01       77.66     16.48 o
  -7  -7   5      315.61      321.97     19.22 o
  -6  -7   5      593.05      558.04     22.86 o
  -5  -7   5     1335.39     1334.04     55.60 o
  -4  -7   5        3.72        3.15      7.15 o
  -3  -7   5       27.34       23.36      7.13 o
  -2  -7   5        1.18       -2.40      6.42 o
  -1  -7   5      229.52      263.98     20.99 o
   0  -7   5      178.82      193.79     15.01 o
   1  -7   5      168.42      159.05     14.48 o
   2  -7   5      279.70      313.08     23.20 o
   3  -7   5       39.17       30.91     11.24 o
   4  -7   5      153.91      152.33     16.51 o
   5  -7   5       38.02       23.49     21.78 o
   6  -7   5        0.04       27.55     10.11 o
   7  -7   5       65.73       40.60     16.25 o
   8  -7   5       50.74       40.79     11.49 o
   9  -7   5       26.42      154.70     44.20 o
 -10  -6   5        0.27        5.67     16.34 o
  -9  -6   5        0.11        2.81     11.82 o
  -8  -6   5      273.79      205.74     19.33 o
  -7  -6   5      351.21      343.76     16.57 o
  -6  -6   5       56.59       71.48      9.23 o
  -5  -6   5      855.77      830.36     21.98 o
  -4  -6   5     1777.71     1834.65     45.69 o
  -3  -6   5      278.13      270.20     10.36 o
  -2  -6   5      860.57      828.64     30.99 o
  -1  -6   5     1047.48     1078.62     33.84 o
   0  -6   5        0.54       -4.47      5.91 o
   1  -6   5      429.44      443.00     21.43 o
   2  -6   5      211.13      199.27     15.72 o
   3  -6   5       20.84       21.29      9.72 o
   4  -6   5        7.74        8.19     10.95 o
   5  -6   5      145.31      170.41     14.08 o
   6  -6   5      279.30      297.44     17.44 o
   7  -6   5       69.41       84.16     12.52 o
   8  -6   5       31.52       54.79     11.39 o
   9  -6   5       24.26       50.19     21.82 o
 -10  -5   5        0.19        8.33     12.50 o
  -9  -5   5       93.47       70.91     14.98 o
  -8  -5   5      117.05      130.48     14.52 o
  -7  -5   5        5.98       18.19      8.92 o
  -6  -5   5        7.22       10.43      6.22 o
  -5  -5   5      245.89      210.11      9.21 o
  -4  -5   5      297.96      278.38     10.82 o
  -3  -5   5      349.38      352.82     12.83 o
  -2  -5   5       36.74       24.33      6.12 o
  -1  -5   5       24.41       28.09      5.86 o
   0  -5   5       41.93       47.62      5.69 o
   1  -5   5      892.16      896.00     39.52 o
   2  -5   5       34.43       23.37      7.30 o
   3  -5   5       31.80       30.51     10.28 o
   4  -5   5        2.90       20.36      9.23 o
   5  -5   5       29.25       15.16      9.09 o
   6  -5   5       37.10       15.27      8.70 o
   7  -5   5      320.28      265.57     25.52 o
   8  -5   5       98.18       66.74     14.35 o
   9  -5   5       84.86       58.02     19.06 o
  10  -5   5        0.25       14.17     26.82 o
 -11  -4   5        8.97        9.12     22.53 o
 -10  -4   5       23.50       -2.15     15.77 o
  -9  -4   5      278.62      269.45     24.30 o
  -8  -4   5      856.41      811.20     36.98 o
  -7  -4   5       75.68       61.04     12.26 o
  -6  -4   5      185.65      180.91      8.52 o
  -5  -4   5       16.88       20.16      5.08 o
  -4  -4   5      845.36      848.51     24.09 o
  -3  -4   5       53.65       35.52      7.37 o
  -2  -4   5        5.10       -8.43      5.62 o
  -1  -4   5      165.98      131.61      7.11 o
   0  -4   5       24.84        5.01      5.92 o
   1  -4   5     1161.91     1294.92     31.79 o
   2  -4   5        2.52       23.12      5.91 o
   3  -4   5       14.63       16.77      5.98 o
   4  -4   5      445.55      462.42     13.56 o
   5  -4   5      240.30      261.20     10.65 o
   6  -4   5       95.57      101.07      8.30 o
   7  -4   5      411.26      391.36     19.26 o
   8  -4   5       62.87       50.37     11.80 o
   9  -4   5      122.59       68.34     32.94 o
  10  -4   5        0.11       23.23     20.17 o
 -11  -3   5        3.48       36.80     23.49 o
 -10  -3   5        1.29       49.19     16.04 o
  -9  -3   5        4.92        2.73     12.40 o
  -8  -3   5      134.60      104.84     11.74 o
  -7  -3   5      122.55      119.07      9.66 o
  -6  -3   5       99.64       88.44      6.07 o
  -5  -3   5      193.77      190.00      9.03 o
  -4  -3   5      158.02      172.62      6.68 o
  -3  -3   5     1035.46     1027.62     22.00 o
  -2  -3   5       31.11       60.95      8.17 o
  -1  -3   5      759.79      770.79     17.96 o
   0  -3   5     1574.42     1628.26     35.55 o
   1  -3   5      166.41      138.13      9.41 o
   2  -3   5     1633.48     1703.85     45.79 o
   3  -3   5      275.21      288.41     12.81 o
   4  -3   5       12.93        0.95      6.70 o
   5  -3   5       30.42       33.86      6.33 o
   6  -3   5       86.60       85.96      7.16 o
   7  -3   5        8.15        5.80     12.97 o
   8  -3   5       78.83      102.55     16.74 o
   9  -3   5       64.55      106.10     24.39 o
  10  -3   5        0.02       50.51     22.82 o
  11  -3   5       72.37       95.52     28.64 o
 -11  -2   5        0.54        3.65     19.85 o
 -10  -2   5       26.26       32.75     10.50 o
  -9  -2   5        0.97       21.96     10.40 o
  -8  -2   5       53.72       49.50      8.99 o
  -7  -2   5      181.47      154.30      8.86 o
  -6  -2   5       82.40       82.18      5.72 o
  -5  -2   5      343.28      309.58      9.00 o
  -4  -2   5     1135.94     1241.39     24.81 o
  -3  -2   5      133.91      153.84      8.22 o
  -2  -2   5      699.88      726.12     14.46 o
  -1  -2   5      701.47      768.55     16.49 o
   0  -2   5        7.77        8.38      4.81 o
   1  -2   5      409.78      415.71     18.15 o
   2  -2   5        3.96        9.65      6.17 o
   3  -2   5        2.54       -9.97      6.64 o
   4  -2   5      433.42      424.37     13.97 o
   5  -2   5      479.17      460.12     15.80 o
   6  -2   5      182.42      189.35      9.41 o
   7  -2   5       22.48       17.33      8.31 o
   8  -2   5      199.86      167.02     16.00 o
   9  -2   5      312.50      244.86     16.93 o
  10  -2   5       35.49       48.17     19.10 o
  11  -2   5        4.54       13.17     24.15 o
 -11  -1   5      128.89      162.18     20.71 o
 -10  -1   5      110.06       93.93     15.56 o
  -9  -1   5       32.51       27.35      6.29 o
  -8  -1   5      157.85      144.93     10.83 o
  -7  -1   5        5.31        1.23      5.10 o
  -6  -1   5      107.22      116.84      6.96 o
  -5  -1   5        6.54       20.60      5.14 o
  -4  -1   5        3.36       -1.18      3.93 o
  -3  -1   5       79.70       61.25      7.29 o
  -2  -1   5        7.66        6.69      3.25 o
  -1  -1   5     1299.86     1402.19     31.38 o
   0  -1   5      462.64      502.97     15.38 o
   1  -1   5       41.59       40.44      4.85 o
   2  -1   5        0.87       -6.58      7.88 o
   3  -1   5       16.49       17.90      7.33 o
   4  -1   5      122.48      143.68     11.28 o
   5  -1   5      640.25      571.36     14.84 o
   6  -1   5       66.41       81.06     10.04 o
   7  -1   5       16.89       21.52      7.02 o
   8  -1   5      332.98      295.05     19.17 o
   9  -1   5       26.70       24.94     15.92 o
  10  -1   5        0.42       31.52     13.66 o
  11  -1   5        2.26        5.35     22.15 o
 -11   0   5      317.94      251.15     34.12 o
 -10   0   5        1.75       -4.22      9.36 o
  -9   0   5      257.27      218.18     11.43 o
  -8   0   5       12.56       10.46      6.53 o
  -7   0   5      127.31      112.05      6.10 o
  -6   0   5       45.45       45.28      5.40 o
  -5   0   5      406.50      452.39     12.63 o
  -4   0   5      456.00      420.74     16.01 o
  -3   0   5       17.02       23.20      4.10 o
  -2   0   5       18.62       25.10      2.60 o
  -1   0   5      750.50      729.38     20.31 o
   0   0   5       53.96       47.82      4.87 o
   1   0   5       36.54       79.41      7.47 o
   2   0   5      106.35      148.44     10.39 o
   3   0   5      363.73      353.88     14.63 o
   4   0   5      206.94      244.34      9.97 o
   5   0   5      595.53      582.04     14.90 o
   6   0   5      108.83      111.84      7.25 o
   7   0   5      127.55      110.99     10.28 o
   8   0   5      268.95      248.44     32.18 o
   9   0   5       18.23       71.97     18.28 o
  10   0   5       13.54       -0.48     10.73 o
  11   0   5       86.20      126.17     18.81 o
 -11   1   5        9.65       63.30     31.97 o
 -10   1   5      116.59      113.52     12.59 o
  -9   1   5        3.92       -6.12      5.69 o
  -8   1   5       65.52       72.37      7.57 o
  -7   1   5        3.45       16.49      4.79 o
  -6   1   5       90.55       87.69      5.47 o
  -5   1   5       14.83       18.22      4.51 o
  -4   1   5        0.49       -7.11      4.74 o
  -3   1   5      999.37     1022.53     17.91 o
  -2   1   5      742.29      734.03     16.70 o
  -1   1   5      853.36      716.54     37.87 o
   0   1   5      295.29      254.79      7.87 o
   1   1   5     2406.42     2331.14     43.05 o
   2   1   5       12.82       -4.68      7.85 o
   3   1   5       80.60       91.25      6.59 o
   4   1   5     1218.01     1268.97     31.55 o
   5   1   5     2312.89     2452.36     59.09 o
   6   1   5      154.17      170.16      9.45 o
   7   1   5      122.27       99.65      7.72 o
   8   1   5      123.47      128.05     15.34 o
   9   1   5      199.02       68.45     27.79 o
  10   1   5       53.38      100.91     20.40 o
  11   1   5      121.27       87.54     20.28 o
 -11   2   5       28.84       44.74     26.71 o
 -10   2   5       29.10       22.91     14.68 o
  -9   2   5      548.84      554.16     22.80 o
  -8   2   5       54.61       57.29      8.44 o
  -7   2   5      139.88      146.28      7.61 o
  -6   2   5       11.92        4.81      4.12 o
  -5   2   5     1030.11     1144.14     23.30 o
  -4   2   5      143.21      140.28      7.01 o
  -3   2   5       14.45       15.35      4.12 o
  -2   2   5      201.96      198.28      8.36 o
  -1   2   5     1080.80     1012.26     18.04 o
   0   2   5        9.31       24.27      6.91 o
   1   2   5      109.18      178.29      9.00 o
   2   2   5     2964.93     2949.78     63.96 o
   3   2   5        3.70       10.85      6.08 o
   4   2   5      114.38      139.27      7.70 o
   5   2   5        4.01       -0.30      9.05 o
   6   2   5        0.71       -0.57      7.06 o
   7   2   5        0.03       -4.05      6.37 o
   8   2   5        0.41      -10.76     10.41 o
   9   2   5        0.63       99.18     16.87 o
  10   2   5        0.87      -10.73     19.63 o
  11   2   5      147.35       80.03     28.86 o
  12   2   5       24.89       -3.49     16.15 o
 -11   3   5       78.67       67.48     21.95 o
 -10   3   5        2.63       35.23     12.98 o
  -9   3   5        6.59        1.33      7.87 o
  -8   3   5        4.71       20.40      7.71 o
  -7   3   5       25.51       27.49      8.93 o
  -6   3   5       71.10       55.25      6.39 o
  -5   3   5       22.52        6.96      4.91 o
  -4   3   5     1779.78     1954.31     45.00 o
  -3   3   5      995.52     1059.38     26.32 o
  -2   3   5        3.26      -37.87     33.69 o
  -1   3   5     1363.22     1344.24     32.16 o
   0   3   5      364.02      336.14     10.50 o
   1   3   5     1840.71     1661.67     41.20 o
   2   3   5      367.17      318.15     10.28 o
   3   3   5        9.64        5.71      6.19 o
   4   3   5      228.48      286.15     13.77 o
   5   3   5      881.29      850.17     19.40 o
   6   3   5        8.14       13.96      6.70 o
   7   3   5        2.59        0.40      6.71 o
   8   3   5      150.22      157.83     17.01 o
   9   3   5       23.26       17.16     11.91 o
  11   3   5      120.55      151.29     17.81 o
  12   3   5       23.88       23.86     18.61 o
 -10   4   5       13.60        4.35     12.45 o
  -9   4   5        0.00       -6.93      8.68 o
  -8   4   5      150.63      154.76     10.32 o
  -7   4   5       30.15       37.30      7.07 o
  -6   4   5       83.25       91.78      7.80 o
  -5   4   5      306.83      314.58     10.69 o
  -4   4   5        0.19        9.87      4.45 o
  -3   4   5      187.44      204.40      8.44 o
  -2   4   5       59.11       82.50      7.42 o
  -1   4   5      122.19      120.83      6.00 o
   0   4   5      187.49      200.42      8.08 o
   1   4   5      106.84       97.40      6.83 o
   2   4   5      439.80      401.84     14.28 o
   3   4   5        4.68        9.14      7.21 o
   4   4   5      213.22      188.32     10.42 o
   5   4   5       64.88       73.70      7.59 o
   6   4   5      266.50      284.45     10.00 o
   7   4   5       41.06       32.66     18.12 o
   8   4   5     2311.49     2483.67     96.91 o
   9   4   5      840.83      908.79     69.29 o
  10   4   5       98.15       85.42     25.16 o
  11   4   5      120.73      113.32     18.61 o
  12   4   5        0.91      129.60     33.15 o
 -10   5   5        2.63        4.69     18.04 o
  -9   5   5       21.50       17.87     11.24 o
  -8   5   5      588.92      526.54     23.81 o
  -7   5   5      250.75      262.58     13.94 o
  -6   5   5       17.85       19.42      7.52 o
  -5   5   5        0.17        2.40      4.95 o
  -4   5   5       10.18        3.86      5.48 o
  -3   5   5       17.24       15.99      5.74 o
  -2   5   5     1029.72     1054.86     26.15 o
  -1   5   5     1079.83     1015.12     21.99 o
   0   5   5     1191.14     1231.45     22.87 o
   1   5   5       80.51       71.70      7.55 o
   2   5   5      633.04      574.78     14.78 o
   3   5   5       78.78       69.89      7.04 o
   4   5   5      380.04      404.67     12.77 o
   5   5   5     1384.00     1377.48     39.09 o
   6   5   5      322.37      296.46     15.39 o
   7   5   5      148.29      140.97      7.04 o
   8   5   5      249.83      235.43     16.69 o
   9   5   5       62.83       64.32     15.23 o
  10   5   5       44.40       28.99     18.24 o
  11   5   5      406.44      376.97     56.00 o
  12   5   5       33.74       41.30     17.92 o
 -10   6   5       27.14       -2.08     18.74 o
  -9   6   5       51.72       60.90     18.07 o
  -8   6   5      227.35      248.53     17.41 o
  -7   6   5      213.63      211.75     12.65 o
  -6   6   5       10.61        7.51      6.36 o
  -5   6   5      127.03      114.36      9.53 o
  -4   6   5      445.07      419.17     17.63 o
  -3   6   5       74.05       64.36      5.65 o
  -2   6   5      418.58      402.61     13.45 o
  -1   6   5     1092.25     1178.65     28.74 o
   0   6   5      300.38      294.22     14.40 o
   1   6   5     2005.44     1995.79     46.00 o
   2   6   5     9964.75    10178.91    191.95 o
   3   6   5      183.38      189.57      9.84 o
   4   6   5       18.37       -3.79      6.48 o
   5   6   5       32.46       48.62      7.00 o
   6   6   5       24.40       30.32      5.86 o
   7   6   5       17.92       10.95      7.49 o
   8   6   5      399.48      482.77     27.50 o
   9   6   5      256.38      225.59     21.31 o
  10   6   5       28.32       11.15     15.71 o
  11   6   5        9.44       24.24     11.99 o
  -9   7   5       21.58      -10.35     14.44 o
  -8   7   5      149.17      143.54     16.60 o
  -7   7   5       18.30       30.32     12.24 o
  -6   7   5        0.07       27.52      7.83 o
  -5   7   5        2.30       19.73     12.24 o
  -4   7   5      178.46      161.01     14.93 o
  -3   7   5        1.83       14.18      6.50 o
  -2   7   5      150.12      147.14      8.92 o
  -1   7   5     5297.12     5613.72    165.47 o
   0   7   5      790.74      867.44     27.82 o
   1   7   5       76.22       77.45      7.14 o
   2   7   5     2194.97     2254.77     48.48 o
   3   7   5      330.10      339.58     17.55 o
   4   7   5       44.35       46.90      8.25 o
   5   7   5       11.46       -1.29      7.43 o
   6   7   5       29.03       13.65      7.67 o
   7   7   5       42.59       15.57     10.41 o
   8   7   5       71.15       83.44     15.48 o
   9   7   5       24.12       48.47     23.12 o
  10   7   5      105.19       68.88     23.17 o
  11   7   5       41.74       61.26     31.97 o
  -9   8   5       23.77      -14.65     18.47 o
  -8   8   5        6.01       20.85     16.33 o
  -7   8   5      184.56      200.92     16.85 o
  -6   8   5        0.86       13.34      8.90 o
  -5   8   5        7.10       22.30      7.87 o
  -4   8   5       20.82        4.37      6.30 o
  -3   8   5       52.21       44.54      8.00 o
  -2   8   5      288.17      259.13     13.01 o
  -1   8   5     1665.10     1784.05     54.55 o
   0   8   5     2308.41     2348.26     61.91 o
   1   8   5     1172.84     1196.70     31.85 o
   2   8   5     3320.70     3582.25     95.61 o
   3   8   5       34.13       37.51      8.43 o
   4   8   5       17.15       18.20      7.57 o
   5   8   5      181.18      146.58     11.55 o
   6   8   5       21.03       20.12      8.07 o
   7   8   5       23.05       29.05      7.90 o
   8   8   5        0.85       -5.15     23.92 o
   9   8   5       31.54       -1.03     14.17 o
  10   8   5        2.37       -7.08     25.32 o
  11   8   5       17.51       24.25     12.06 o
  -9   9   5       13.45       22.41     21.35 o
  -8   9   5       41.47       46.40     18.27 o
  -7   9   5      169.54      203.74     16.43 o
  -6   9   5       25.05       21.00     10.78 o
  -5   9   5       15.86      -12.13     16.66 o
  -4   9   5      195.64      201.03     14.16 o
  -3   9   5       59.16       24.22      7.53 o
  -2   9   5        1.46       -3.59      5.38 o
  -1   9   5        3.80        1.08      5.88 o
   0   9   5      746.62      805.39     42.55 o
   1   9   5      102.77      102.41      8.21 o
   2   9   5     1470.57     1489.75     43.44 o
   3   9   5      385.50      401.33     15.42 o
   4   9   5        3.95       -4.95      7.12 o
   5   9   5      259.82      202.41     11.59 o
   6   9   5      703.99      684.66     28.74 o
   7   9   5       42.40       42.15     10.80 o
   8   9   5      169.23      182.97     12.96 o
   9   9   5        0.30       33.92     12.39 o
  10   9   5       44.69       64.97     20.49 o
  11   9   5        2.92        1.22      9.43 o
  -8  10   5      115.64       36.41     23.62 o
  -7  10   5       96.45      164.75     22.11 o
  -6  10   5        0.80       -4.34     10.98 o
  -5  10   5        1.20       17.74     11.35 o
  -4  10   5      612.35      605.03     36.96 o
  -3  10   5      126.41      100.18     15.02 o
  -2  10   5        5.44       30.01      7.96 o
  -1  10   5      162.50      143.61     10.36 o
   0  10   5      186.69      134.78     16.97 o
   1  10   5      167.41      158.91     10.74 o
   2  10   5      162.83      153.38     11.57 o
   3  10   5       78.23       91.37     13.05 o
   4  10   5      215.25      177.85     15.19 o
   5  10   5      336.02      289.05     46.94 o
   6  10   5       21.01       36.38     15.53 o
   7  10   5       66.96       55.84     12.30 o
   8  10   5        3.62       52.09     17.53 o
   9  10   5        0.00       -0.40     18.57 o
  10  10   5       51.70       64.31     14.99 o
  -7  11   5      107.87      110.50     28.32 o
  -6  11   5       20.99       -3.37     18.93 o
  -5  11   5      221.87      234.18     19.81 o
  -4  11   5      103.76       77.67     12.08 o
  -3  11   5      298.29      331.95     22.38 o
  -2  11   5      683.73      684.67     42.25 o
  -1  11   5      105.43      124.73     22.85 o
   0  11   5      150.32      150.19     17.01 o
   1  11   5       12.80        3.04     11.09 o
   2  11   5       25.08       -6.30     10.24 o
   3  11   5       53.78       53.69     12.83 o
   4  11   5        4.46       -1.77     11.15 o
   5  11   5       26.23        5.78     16.48 o
   6  11   5      160.14      148.40     22.42 o
   7  11   5      153.89      216.68     22.66 o
   8  11   5       15.20       35.83     15.66 o
   9  11   5        0.57       12.17     21.33 o
  10  11   5       12.11       38.00     14.31 o
  -7  12   5        0.05       41.27     18.81 o
  -6  12   5        1.93       26.59     22.17 o
  -5  12   5       48.61       64.74     23.55 o
  -4  12   5        7.52      -17.11     11.41 o
  -3  12   5        0.86       24.64      9.99 o
  -2  12   5       84.12       82.97     14.15 o
  -1  12   5      115.87      111.70     13.94 o
   0  12   5       70.15       65.50     16.73 o
   1  12   5      318.58      360.81     45.06 o
   2  12   5      111.83       46.43     17.43 o
   3  12   5       17.19       36.35     13.22 o
   4  12   5        0.31       29.12     14.10 o
   5  12   5       66.88       32.39     18.08 o
   6  12   5       62.21       44.30     18.99 o
   7  12   5       30.21       33.65     17.55 o
   8  12   5        9.67       73.70     31.22 o
   9  12   5       25.55        7.29     10.56 o
  10  12   5        0.56      -17.14     16.97 o
  -6  13   5        0.91       32.55     21.05 o
  -5  13   5       18.91      -13.06     16.09 o
  -4  13   5       54.29       23.73     14.49 o
  -3  13   5       36.88        8.29     15.05 o
  -2  13   5      123.14      122.79     26.12 o
  -1  13   5       27.42       29.99      9.89 o
   0  13   5      138.66      113.70     15.95 o
   1  13   5      124.01       67.91     24.57 o
   2  13   5      297.15      282.64     50.69 o
   3  13   5       55.60       67.05     20.06 o
   4  13   5        0.52        2.04      9.99 o
   5  13   5       58.70       29.05     21.46 o
   6  13   5       26.54       13.04     13.06 o
   7  13   5        1.53       20.30     16.82 o
   8  13   5      273.15      327.85     33.40 o
   9  13   5       24.70        5.74     13.96 o
  -5  14   5        8.30       15.12     19.92 o
  -4  14   5        4.24       10.76     14.73 o
  -3  14   5        1.50      -17.63     14.16 o
  -2  14   5        6.80       10.94     21.57 o
  -1  14   5        0.37       -7.28     14.65 o
   0  14   5       10.85       22.07     35.03 o
   1  14   5       18.51       32.36     15.74 o
   2  14   5        7.72       10.75     16.01 o
   3  14   5        2.30       41.07     17.53 o
   4  14   5       17.42       -4.66     17.44 o
   5  14   5       45.32       46.11     29.18 o
   6  14   5       74.62       61.60     22.13 o
   7  14   5       50.31       76.93     22.68 o
   8  14   5      136.61      159.38     21.09 o
  -4  15   5        0.55       11.16     31.43 o
  -3  15   5        0.59      -21.51     15.45 o
  -2  15   5        7.05        8.56     33.69 o
  -1  15   5        0.00      -14.46     18.43 o
   0  15   5       11.09       14.48     24.46 o
   1  15   5       38.41       16.79     16.18 o
   2  15   5      220.07      134.21     37.76 o
   3  15   5      595.42      687.77     60.67 o
   4  15   5       44.40       78.83     52.46 o
   5  15   5       94.99       75.20     30.47 o
   6  15   5       90.70       53.86     33.58 o
   7  15   5        9.20       65.46     25.69 o
  -2  16   5        1.71      -24.48     16.32 o
  -1  16   5      189.23      248.64     31.88 o
   0  16   5        1.73       14.52     19.79 o
   1  16   5        0.88      -32.18     31.54 o
   2  16   5       33.29       35.22     21.50 o
   3  16   5       16.34      -15.29     18.42 o
   4  16   5        0.07      -15.91     18.60 o
   5  16   5       36.31      -20.81     21.89 o
   6  16   5        2.25        7.39     23.04 o
   0  17   5        0.94       -0.07     43.13 o
   1  17   5       10.15       66.62     43.23 o
   3  17   5       20.06       12.23     26.12 o
   4  17   5        2.68      -22.31     30.47 o
  -2 -14   6       42.21       43.46     25.68 o
  -1 -14   6        1.50       22.85     37.98 o
   0 -14   6        0.28        8.63     21.08 o
  -5 -13   6        3.14       12.16     18.34 o
  -4 -13   6       12.64       47.76     45.00 o
  -3 -13   6       18.34       80.58     39.96 o
  -2 -13   6       22.08       17.85     44.41 o
  -1 -13   6       23.10      -21.94     20.44 o
   0 -13   6       39.71        9.43     28.59 o
   1 -13   6        8.16       24.26     43.77 o
   2 -13   6       39.72       77.39     22.15 o
   3 -13   6       47.58       51.71     26.14 o
  -6 -12   6        0.55       46.40     15.21 o
  -5 -12   6       12.52       20.92     18.13 o
  -4 -12   6       32.80       10.45     21.33 o
  -3 -12   6        1.25       26.35     18.40 o
  -2 -12   6        8.96       13.30     17.98 o
  -1 -12   6        0.09       -3.39     15.81 o
   0 -12   6       20.46       31.27     17.65 o
   1 -12   6        3.31       17.58     18.97 o
   2 -12   6      143.59      151.00     29.10 o
   3 -12   6       65.18       58.55     22.53 o
   4 -12   6        0.05       25.29     19.12 o
  -7 -11   6        1.79       38.95     30.95 o
  -6 -11   6       16.38       22.37     24.57 o
  -5 -11   6       19.89      -26.07     38.73 o
  -4 -11   6        0.72       13.53     10.16 o
  -3 -11   6      150.63      124.86     13.92 o
  -2 -11   6        2.47       -5.14     11.82 o
  -1 -11   6       52.77       55.00     10.19 o
   0 -11   6       82.50       73.63     20.81 o
   1 -11   6        6.32       71.45     33.58 o
   2 -11   6       23.26      -14.01     36.10 o
   3 -11   6       21.10       21.45     22.64 o
   4 -11   6       12.08       -2.91     28.64 o
   5 -11   6        0.48       23.39     35.83 o
  -8 -10   6      101.56      154.81     37.66 o
  -7 -10   6      189.33      184.50     32.45 o
  -6 -10   6       20.91       22.68     12.59 o
  -5 -10   6       89.32       76.88     12.49 o
  -4 -10   6      275.33      219.91     16.15 o
  -3 -10   6      299.85      279.73     23.69 o
  -2 -10   6      209.34      138.25     15.23 o
  -1 -10   6      689.65      594.17     34.44 o
   0 -10   6       12.27       -0.10     13.95 o
   1 -10   6       28.77       73.22     15.67 o
   2 -10   6      257.63      175.55     24.18 o
   3 -10   6      111.86       79.25     10.19 o
   4 -10   6       18.74       13.02     35.40 o
   6 -10   6        0.25      -11.03     19.92 o
  -9  -9   6        5.43       20.24     26.55 o
  -8  -9   6       50.98       60.05     15.41 o
  -7  -9   6        4.35        1.74     15.00 o
  -6  -9   6       61.30       63.73     11.88 o
  -5  -9   6       22.66       37.55      7.96 o
  -4  -9   6      647.33      598.99     28.75 o
  -3  -9   6     1117.90     1113.36     49.00 o
  -2  -9   6      737.08      779.33     39.67 o
  -1  -9   6      545.43      566.31     28.71 o
   0  -9   6        6.24      -11.22     11.82 o
   1  -9   6       61.10       47.31     16.88 o
   2  -9   6       51.01       72.97     15.78 o
   3  -9   6       14.77      -12.40     14.32 o
   4  -9   6        7.40       53.00     23.82 o
   5  -9   6       17.06       11.51     16.04 o
   6  -9   6       23.33       26.57     24.67 o
   7  -9   6        3.50       -7.22     41.30 o
  -9  -8   6        3.90       65.98     36.26 o
  -8  -8   6       33.09       49.22     26.93 o
  -7  -8   6       29.95       27.19     10.86 o
  -6  -8   6       16.82       46.81     13.40 o
  -5  -8   6       76.70       61.98     10.98 o
  -4  -8   6      105.50       85.04      8.32 o
  -3  -8   6       61.28       55.19      7.28 o
  -2  -8   6       13.76       31.12      9.38 o
  -1  -8   6      183.57      150.50     19.85 o
   0  -8   6        9.09        2.12      8.48 o
   1  -8   6       76.51       72.45     10.24 o
   2  -8   6      158.00      124.86     20.38 o
   3  -8   6      297.23      246.66     35.07 o
   4  -8   6       50.77       13.17     18.86 o
   5  -8   6       38.65       39.82     17.34 o
   6  -8   6      106.58       57.23     19.38 o
   7  -8   6        9.89      -26.77     20.32 o
   8  -8   6        1.42      -13.39     41.09 o
  -9  -7   6       17.66      -25.89     21.35 o
  -8  -7   6       31.52       14.81     14.11 o
  -7  -7   6      371.37      425.54     23.65 o
  -6  -7   6        4.32       -4.77      7.63 o
  -5  -7   6      278.68      272.25     23.97 o
  -4  -7   6      225.77      215.43     11.99 o
  -3  -7   6      173.11      164.78     10.56 o
  -2  -7   6       97.00      103.40      9.43 o
  -1  -7   6      412.26      434.64     20.27 o
   0  -7   6      241.37      238.43     12.42 o
   1  -7   6      161.12      159.28     12.76 o
   2  -7   6     2197.57     2312.82    123.79 o
   3  -7   6     3595.49     3907.87    206.64 o
   4  -7   6       34.04       21.76     11.17 o
   5  -7   6        9.74       26.04     13.19 o
   6  -7   6       15.50       25.07      7.83 o
   7  -7   6       35.62        4.99     16.37 o
   8  -7   6       16.96       36.44     21.43 o
   9  -7   6        9.59       41.30     30.25 o
  -9  -6   6       48.29       13.94     18.11 o
  -8  -6   6       88.34       20.53     16.95 o
  -7  -6   6       81.04       51.78     10.43 o
  -6  -6   6       85.32       37.88      7.71 o
  -5  -6   6      233.06      219.06     12.08 o
  -4  -6   6      132.71      135.99      8.94 o
  -3  -6   6        0.46        7.79      7.26 o
  -2  -6   6       54.35       44.41      7.14 o
  -1  -6   6      695.63      703.99     24.26 o
   0  -6   6        0.06       -9.04      6.03 o
   1  -6   6       12.86        9.62     10.14 o
   2  -6   6       25.93       16.49      7.97 o
   3  -6   6      107.21       87.41      8.65 o
   4  -6   6        0.74        7.95      7.59 o
   5  -6   6       12.76       10.23      5.94 o
   6  -6   6      140.03      119.71      9.88 o
   7  -6   6        6.34       50.40     18.30 o
   8  -6   6       20.39      -19.42     18.05 o
   9  -6   6       52.26       54.45     16.04 o
 -10  -5   6       14.22       -3.75     18.77 o
  -9  -5   6        4.61       14.96     11.47 o
  -8  -5   6       87.47       74.39     10.18 o
  -7  -5   6       78.19       60.15      7.96 o
  -6  -5   6      231.18      208.59     14.99 o
  -5  -5   6     1162.13     1199.12     35.80 o
  -4  -5   6     2794.26     2847.45     72.81 o
  -3  -5   6       46.86       50.96      7.50 o
  -2  -5   6      188.96      197.91     10.21 o
  -1  -5   6      146.38      212.95      9.42 o
   0  -5   6        3.98        0.94      5.99 o
   1  -5   6       43.41       46.12      6.03 o
   2  -5   6      264.98      227.51     11.64 o
   3  -5   6      499.10      468.46     17.00 o
   4  -5   6       16.38       25.40      7.67 o
   5  -5   6       71.77       90.08      8.60 o
   6  -5   6       12.22       -4.78     13.39 o
   7  -5   6        0.00       35.83     25.96 o
   8  -5   6       62.25       68.66     14.97 o
   9  -5   6        3.16       33.83     14.04 o
  10  -5   6       18.10       39.82     24.14 o
 -10  -4   6       37.28       10.24     11.84 o
  -8  -4   6       52.78       17.33     10.86 o
  -7  -4   6      216.88      225.25     17.81 o
  -6  -4   6      187.86      164.91      9.22 o
  -5  -4   6      181.82      184.26     11.07 o
  -4  -4   6      141.83      116.18     12.68 o
  -3  -4   6       35.78       55.97     11.23 o
  -2  -4   6       17.97        4.08      5.72 o
  -1  -4   6        2.56       33.25      7.45 o
   0  -4   6      732.29      763.93     22.96 o
   1  -4   6      458.36      488.53     12.93 o
   2  -4   6      469.84      470.91     15.77 o
   3  -4   6      160.41      136.49     13.99 o
   4  -4   6       19.54       16.70      6.22 o
   5  -4   6      138.69       85.51     13.46 o
   6  -4   6      131.44      147.20     13.76 o
   7  -4   6      870.33      871.67     60.74 o
   8  -4   6      522.92      472.56     42.47 o
   9  -4   6      325.52      238.75     29.42 o
  10  -4   6        2.18      -27.90     18.60 o
 -10  -3   6      234.11      190.32     23.74 o
  -9  -3   6        5.67      -12.93      8.62 o
  -8  -3   6       58.84       70.20     10.83 o
  -7  -3   6        0.17       -3.32      5.95 o
  -6  -3   6       86.36      100.78      7.34 o
  -5  -3   6       32.42       30.24      5.27 o
  -4  -3   6      132.76      141.52      6.53 o
  -3  -3   6      211.02      224.06      7.49 o
  -2  -3   6       47.57       54.93      5.40 o
  -1  -3   6      452.53      515.81     15.00 o
   0  -3   6      462.24      495.85     14.90 o
   1  -3   6        5.54       13.85      5.36 o
   2  -3   6      436.02      418.68     14.06 o
   3  -3   6      785.98      840.51     22.19 o
   4  -3   6      104.72      110.93      8.31 o
   5  -3   6     1127.31     1112.36     31.04 o
   6  -3   6      435.93      495.02     21.15 o
   7  -3   6      975.31      962.67     38.19 o
   8  -3   6      119.32      155.87     31.00 o
   9  -3   6       94.38       90.46     14.41 o
  10  -3   6      134.02      107.28     37.12 o
 -11  -2   6        5.14       68.12     16.63 o
 -10  -2   6       38.60       77.65     14.11 o
  -9  -2   6       25.94       27.21     11.84 o
  -8  -2   6      116.73      143.42     10.66 o
  -7  -2   6        8.27       24.56      5.49 o
  -6  -2   6        1.88       17.92      6.03 o
  -5  -2   6       62.71       58.76      6.28 o
  -4  -2   6       16.30       34.43      6.75 o
  -3  -2   6      954.26     1026.60     23.86 o
  -2  -2   6        0.39        2.11      3.92 o
  -1  -2   6     2234.40     2460.26     54.59 o
   0  -2   6    12004.24    12767.32    346.46 o
   1  -2   6      546.83      637.29     27.08 o
   2  -2   6       48.71       68.68     11.88 o
   3  -2   6      101.29      122.97      9.18 o
   4  -2   6      336.02      364.79     16.58 o
   5  -2   6       21.96       18.64      6.91 o
   6  -2   6      271.30      256.46     14.59 o
   7  -2   6       22.65       29.26     12.56 o
   8  -2   6      181.22      175.97     15.99 o
   9  -2   6      156.70      141.41     18.13 o
  10  -2   6       39.64       49.14     28.97 o
  11  -2   6       34.74       45.18     24.16 o
 -11  -1   6        1.32       16.01     16.23 o
 -10  -1   6      109.03      111.42     17.92 o
  -9  -1   6       50.65       35.57     12.37 o
  -8  -1   6      157.32       97.78     10.16 o
  -7  -1   6       71.34       75.77      6.02 o
  -6  -1   6      120.13      119.19      7.09 o
  -5  -1   6        0.00        3.48      4.64 o
  -4  -1   6      172.32      166.50     11.97 o
  -3  -1   6      251.96      232.39      6.90 o
  -2  -1   6      288.71      294.38      9.60 o
  -1  -1   6     5828.21     6105.86    140.13 o
   0  -1   6      137.12      118.47      7.21 o
   1  -1   6      121.32      133.60      6.38 o
   2  -1   6      430.20      443.78     17.24 o
   3  -1   6      504.79      447.06     16.75 o
   4  -1   6       36.97       20.47      7.90 o
   5  -1   6      267.82      265.92     16.15 o
   6  -1   6      242.21      221.78     10.89 o
   7  -1   6      347.80      401.95     17.61 o
   8  -1   6       38.38       40.98     10.31 o
   9  -1   6       31.18        5.23     11.41 o
  10  -1   6        9.05        4.94     18.08 o
  11  -1   6       37.66       29.73     20.43 o
 -11   0   6       20.93       43.88     13.84 o
 -10   0   6        6.91        9.97     18.40 o
  -9   0   6       13.33       11.32      8.78 o
  -8   0   6        0.11       -7.25      8.66 o
  -7   0   6      185.56      184.87      8.80 o
  -6   0   6       27.21       14.89      7.52 o
  -5   0   6      141.23      145.72      6.78 o
  -4   0   6        7.45       13.92      4.14 o
  -3   0   6       53.82       47.81      4.26 o
  -2   0   6       77.98       62.36      4.26 o
  -1   0   6      603.56      589.54     13.22 o
   0   0   6     1467.67     1313.82     27.52 o
   1   0   6      941.08      931.23     19.39 o
   2   0   6     2840.27     2826.01     59.27 o
   3   0   6      346.99      394.95     13.05 o
   4   0   6      183.46      183.62      6.80 o
   5   0   6      210.20      194.32     15.68 o
   6   0   6       55.90       46.31      7.87 o
   7   0   6       18.98       22.48     11.97 o
   8   0   6       23.64       21.25     28.11 o
   9   0   6       27.50       42.32     18.78 o
  11   0   6        8.08       -0.64     28.00 o
 -10   1   6      176.24      147.31     22.10 o
  -9   1   6       82.29       71.57     10.93 o
  -8   1   6        9.36       17.01      4.96 o
  -7   1   6       79.52      103.09      7.70 o
  -6   1   6       79.75       75.26      7.36 o
  -5   1   6       29.99       40.56      4.98 o
  -4   1   6     1747.75     1926.94     37.20 o
  -3   1   6     1977.72     2111.54     43.24 o
  -2   1   6      276.25      284.33     13.51 o
  -1   1   6      193.86      169.29     21.89 o
   0   1   6     5636.54     5389.04    113.13 o
   1   1   6       10.04       25.74      6.99 o
   2   1   6       31.03       12.83      8.31 o
   3   1   6        0.05       18.22      7.10 o
   4   1   6       37.80       35.97      8.02 o
   5   1   6      178.89      201.12     13.52 o
   6   1   6       62.91       78.10      7.86 o
   7   1   6        4.21       27.00      5.74 o
   8   1   6        1.41       81.11     22.42 o
   9   1   6      298.40      311.57     35.18 o
  10   1   6      112.62       60.40     20.28 o
  11   1   6       30.16       -4.40     23.49 o
 -10   2   6        0.19       11.44     19.41 o
  -9   2   6       29.77       31.14      9.27 o
  -8   2   6       15.65       54.36      8.76 o
  -7   2   6      484.91      468.39     16.77 o
  -6   2   6        1.68       10.72      5.11 o
  -5   2   6      342.41      335.67      9.25 o
  -4   2   6      382.13      338.70      9.89 o
  -3   2   6       39.33       42.03      4.24 o
  -2   2   6       33.86       16.64      3.87 o
  -1   2   6        1.05        5.79      4.02 o
   0   2   6      414.86      482.37     24.16 o
   1   2   6        2.21        2.23      5.86 o
   2   2   6     1748.41     1729.67     36.11 o
   3   2   6     4413.78     4614.74     93.51 o
   4   2   6     1194.88     1307.70     28.01 o
   5   2   6      129.07      139.08     10.05 o
   6   2   6      134.82      132.70     10.06 o
   7   2   6      127.24      101.55     12.70 o
   8   2   6       45.46       57.15      9.79 o
   9   2   6        1.28       29.06     19.12 o
  10   2   6        1.18       10.37     14.14 o
  11   2   6        0.37      -24.03     19.31 o
 -10   3   6      133.51      125.15     19.67 o
  -9   3   6      196.79      202.39     24.47 o
  -8   3   6        5.39       22.06      6.29 o
  -7   3   6       18.58       17.44      7.40 o
  -6   3   6      237.58      236.88     10.16 o
  -5   3   6       56.20       46.29      6.95 o
  -4   3   6       65.75       70.01      6.42 o
  -3   3   6      153.46      145.83      5.74 o
  -2   3   6      236.55      239.46      7.77 o
  -1   3   6       40.41       61.11      4.09 o
   0   3   6     3211.29     3258.87     89.03 o
   1   3   6        6.53        8.94      4.76 o
   2   3   6        3.94        6.14      5.55 o
   3   3   6      616.75      688.69     15.58 o
   4   3   6      302.11      332.72     11.70 o
   5   3   6        0.69       23.00      8.24 o
   6   3   6      251.03      238.68     13.10 o
   7   3   6       81.20       94.87      9.91 o
   8   3   6        2.39        3.76     10.33 o
   9   3   6      330.37      268.45     22.51 o
  10   3   6        0.04       11.44     15.20 o
  11   3   6        1.03       -2.04     18.13 o
 -10   4   6        1.28      -28.22     26.50 o
  -9   4   6        3.71       32.25     13.20 o
  -8   4   6      195.77      177.02     12.51 o
  -7   4   6      844.11      909.40     32.82 o
  -6   4   6        0.62       27.62      8.16 o
  -5   4   6      206.17      173.51      8.49 o
  -4   4   6      621.00      649.24     17.24 o
  -3   4   6     3678.19     3825.18    101.16 o
  -2   4   6       22.59       25.98      4.35 o
  -1   4   6      965.49     1148.33     38.32 o
   0   4   6     1402.44     1459.39     32.76 o
   1   4   6      175.03      175.66      9.01 o
   2   4   6       13.75       60.15     11.27 o
   3   4   6       44.58       19.85      6.77 o
   4   4   6      462.52      480.92     14.32 o
   5   4   6      380.89      403.59     12.95 o
   6   4   6       63.94       61.50      9.00 o
   7   4   6       60.75       69.93     10.06 o
   8   4   6       54.90       62.26     11.63 o
   9   4   6      702.00      615.52     30.79 o
  11   4   6        4.65      -13.54     11.28 o
 -10   5   6       17.78        5.61     17.06 o
  -9   5   6       16.15      -11.87     18.39 o
  -8   5   6      219.69      209.53     12.82 o
  -7   5   6      311.13      313.20     18.77 o
  -6   5   6        0.40       -1.91      8.67 o
  -5   5   6        4.98        8.67      5.05 o
  -4   5   6      531.39      546.07     16.86 o
  -3   5   6        1.88        6.24      6.10 o
  -2   5   6        6.91       -4.01      4.24 o
  -1   5   6       22.48       55.75      9.57 o
   0   5   6      885.94     1011.73     36.82 o
   1   5   6      125.39      102.36      7.13 o
   2   5   6       11.87       17.16      6.75 o
   3   5   6      165.12      231.96     12.23 o
   4   5   6      456.00      467.82     16.07 o
   5   5   6       50.02       47.09      9.70 o
   6   5   6        9.15       14.75      6.06 o
   7   5   6      667.62      696.46     33.18 o
   8   5   6       43.70       38.59     12.33 o
   9   5   6     2102.67     2164.03     95.96 o
  10   5   6      160.78      122.48     26.66 o
  11   5   6       83.11       71.34     25.10 o
 -10   6   6        2.51       16.41     30.47 o
  -9   6   6       17.62       -1.72     16.32 o
  -8   6   6        2.29        4.88     13.07 o
  -7   6   6       34.76       16.26      9.11 o
  -6   6   6        8.19       -0.84      9.89 o
  -5   6   6       11.24       25.73      5.44 o
  -4   6   6      145.48      138.51     10.43 o
  -3   6   6        2.49       19.05      4.95 o
  -2   6   6      401.05      398.98     16.74 o
  -1   6   6     1447.40     1520.65     37.35 o
   0   6   6       20.61       16.80      6.09 o
   1   6   6      549.59      546.52     16.74 o
   2   6   6     1169.07     1245.79     26.63 o
   3   6   6      355.42      294.02     12.42 o
   4   6   6        8.82       22.23      7.49 o
   5   6   6      144.94      126.11      9.12 o
   6   6   6      961.45      914.52     30.79 o
   7   6   6      188.64      142.16     13.75 o
   8   6   6        0.58        9.81      9.92 o
   9   6   6        1.18       20.45     16.25 o
  10   6   6      194.10      176.44     28.11 o
  11   6   6       11.03       -9.17     18.29 o
  -9   7   6       22.09      -26.60     25.20 o
  -8   7   6      167.33      157.11     18.42 o
  -7   7   6        2.73        6.15      8.01 o
  -6   7   6       56.85       59.96      9.77 o
  -5   7   6       84.84       67.42      7.85 o
  -4   7   6        7.50        0.08      6.85 o
  -3   7   6      306.93      351.56     14.14 o
  -2   7   6        0.20       14.60      5.07 o
  -1   7   6     2175.02     2328.40     58.05 o
   0   7   6    11768.26    12702.78    314.34 o
   1   7   6      603.30      583.24     17.13 o
   2   7   6      399.50      351.85     19.89 o
   3   7   6      174.84      162.67      9.31 o
   4   7   6      295.82      278.92     16.54 o
   5   7   6      289.73      224.84     15.35 o
   6   7   6     1223.36     1220.25     35.47 o
   7   7   6      202.09      219.10     20.08 o
   8   7   6       71.31       76.23     10.09 o
   9   7   6       18.06       50.10     24.25 o
  10   7   6      156.73      202.83     24.98 o
  11   7   6        7.93       14.04     20.17 o
  -9   8   6       15.97       46.72     28.38 o
  -8   8   6       83.67       73.38     17.70 o
  -7   8   6       68.07       46.43     11.64 o
  -6   8   6       22.33       33.60     12.95 o
  -5   8   6       44.36       66.18     13.41 o
  -4   8   6      142.97      123.89     10.42 o
  -3   8   6      283.67      295.56     14.01 o
  -2   8   6       14.53       16.05      4.70 o
  -1   8   6      186.80      173.58     10.15 o
   0   8   6     5781.38     5878.97    155.71 o
   1   8   6      100.28      132.95     12.07 o
   2   8   6       38.89       27.93      7.66 o
   3   8   6       69.38       62.73     10.07 o
   4   8   6       94.63      112.66     10.26 o
   5   8   6      220.62      178.53     10.97 o
   6   8   6      109.88       61.95     11.15 o
   7   8   6      488.92      452.57     22.87 o
   8   8   6       63.18       66.41     17.30 o
   9   8   6        0.06       -8.54      7.17 o
  10   8   6       94.17      101.59     21.67 o
  11   8   6       62.08      102.68     24.51 o
  -8   9   6       28.21        4.17     20.79 o
  -7   9   6      223.69      279.26     29.58 o
  -6   9   6       99.31      124.58     15.31 o
  -5   9   6        1.51        5.71     11.72 o
  -4   9   6      164.23      128.87     15.72 o
  -3   9   6       24.33       30.14      7.62 o
  -2   9   6      401.14      395.22     21.02 o
  -1   9   6       61.02       62.90      9.38 o
   0   9   6      825.13      887.24     27.11 o
   1   9   6        0.06       -2.94      6.29 o
   2   9   6      152.87      140.50     12.12 o
   3   9   6      132.55       94.19     11.40 o
   4   9   6      166.30      172.15     10.87 o
   5   9   6      135.45      146.72     12.65 o
   6   9   6      115.44      111.72     13.81 o
   7   9   6       92.82       65.98     11.55 o
   8   9   6       89.91       90.24     13.26 o
   9   9   6      122.62      196.86     19.73 o
  10   9   6        2.38       -2.78     12.61 o
  11   9   6      101.24       97.98     20.44 o
  -8  10   6        9.15       24.94     23.15 o
  -7  10   6      170.91      267.44     37.76 o
  -6  10   6       36.04       17.94     14.99 o
  -5  10   6        0.77        4.60     17.92 o
  -4  10   6       42.18       37.11     17.35 o
  -3  10   6       74.82       71.29     13.01 o
  -2  10   6       15.77       13.34      7.91 o
  -1  10   6       28.96       14.46      8.63 o
   0  10   6        3.69       25.80      8.74 o
   1  10   6      449.65      429.54     25.17 o
   2  10   6      474.29      499.91     20.72 o
   3  10   6       51.95       44.21     12.27 o
   4  10   6      463.83      412.73     22.55 o
   5  10   6       44.20       22.18     11.07 o
   6  10   6      263.18      239.01     17.75 o
   7  10   6      140.71       75.06     17.20 o
   8  10   6        0.02      -15.88     10.59 o
   9  10   6        4.12       17.70     15.62 o
  10  10   6       29.03       93.43     18.65 o
  -7  11   6      102.01       79.06     24.31 o
  -6  11   6       10.65       33.71     15.62 o
  -5  11   6       72.25       47.21     18.28 o
  -4  11   6        0.03        4.98     10.31 o
  -3  11   6      612.60      624.72     45.75 o
  -2  11   6       54.99       72.22     13.45 o
  -1  11   6      141.89      105.44     12.19 o
   0  11   6      144.07      104.30     17.25 o
   1  11   6      132.28      104.33     16.31 o
   2  11   6        0.12        4.42     11.49 o
   3  11   6      140.49      139.28     15.79 o
   4  11   6      175.65      167.81     15.40 o
   5  11   6        0.05       -4.21     11.78 o
   7  11   6       21.31       15.99     20.49 o
   8  11   6        0.04      -12.64     10.42 o
   9  11   6       24.39       17.87     15.31 o
  10  11   6        9.70       22.19     19.40 o
  -7  12   6        2.88        3.89     26.11 o
  -6  12   6      225.65      249.51     22.52 o
  -5  12   6       86.89       60.12     21.48 o
  -4  12   6      122.72      120.26     15.73 o
  -3  12   6       24.76       28.19     18.83 o
  -2  12   6      160.17      192.42     15.10 o
  -1  12   6       96.48       92.02     11.88 o
   0  12   6      376.35      432.07     59.33 o
   1  12   6       25.44       49.38     11.98 o
   2  12   6       23.82       30.11     13.80 o
   3  12   6       27.04       25.05     20.54 o
   4  12   6        9.26       13.22     12.47 o
   5  12   6       29.92       42.05     19.32 o
   6  12   6       55.03       19.08     21.11 o
   7  12   6       24.52       30.63     23.60 o
   8  12   6       24.21       15.38     17.24 o
   9  12   6       24.76        3.26     14.81 o
  -6  13   6        0.02        0.15     24.57 o
  -5  13   6        4.49        0.52     22.34 o
  -4  13   6       34.04       17.64     15.46 o
  -3  13   6       10.12       87.22     28.32 o
  -2  13   6       36.60       58.34     14.17 o
  -1  13   6       21.71        8.22     10.99 o
   0  13   6        9.22        6.71     12.23 o
   1  13   6      582.21      684.75     44.33 o
   2  13   6      129.83      134.91     32.13 o
   3  13   6      136.36      153.39     22.98 o
   4  13   6      152.01      134.48     21.08 o
   5  13   6       59.59       92.15     17.02 o
   6  13   6       64.97      107.30     25.91 o
   7  13   6       12.25       -5.14     18.76 o
   8  13   6        4.66        8.09     22.96 o
   9  13   6       51.79       32.65     20.22 o
  -5  14   6       27.29       10.49     25.28 o
  -4  14   6       14.07       21.17     16.72 o
  -3  14   6      143.32       53.03     28.05 o
  -2  14   6        0.00       51.97     22.85 o
  -1  14   6       44.03       71.23     12.86 o
   0  14   6       30.34       38.16     11.94 o
   1  14   6       25.20       18.84     28.27 o
   2  14   6        0.13       40.46     29.72 o
   4  14   6       46.86       20.45     38.51 o
   5  14   6       28.91       40.21     14.21 o
   6  14   6        0.00       26.58     28.04 o
   7  14   6       38.69      126.47     23.55 o
   8  14   6      199.41      307.20     25.00 o
  -4  15   6       12.45       -6.47     26.55 o
  -3  15   6        0.09       32.44     21.88 o
  -2  15   6        0.37      -16.56     17.18 o
  -1  15   6        3.08       11.66     16.67 o
   0  15   6        2.11       36.84     11.71 o
   1  15   6        3.06       -3.52     25.16 o
   2  15   6        1.86       14.89     17.57 o
   3  15   6        3.66       -4.20     30.58 o
   5  15   6        0.22       50.40     38.84 o
   6  15   6       27.21       45.07     20.05 o
   7  15   6        4.21       43.66     22.80 o
  -2  16   6       10.53       16.58     20.54 o
  -1  16   6       20.00      -28.96     19.31 o
   0  16   6      101.58       18.72     24.35 o
   1  16   6      173.96      159.84     23.64 o
   2  16   6       67.36      122.00     38.46 o
   3  16   6        1.84       -1.50     19.69 o
   4  16   6        7.04       61.48     28.32 o
   5  16   6        0.03        4.03     22.66 o
   6  16   6        0.96        4.25     49.62 o
   0  17   6      113.09       66.63     22.31 o
   1  17   6       21.83        6.33     22.09 o
   2  17   6        3.73       43.12     21.71 o
   3  17   6        0.57       67.81     51.01 o
   4  17   6        3.34      -22.04     20.28 o
  -3 -13   7       15.98       14.55     16.28 o
  -2 -13   7       30.06       99.56     27.46 o
  -1 -13   7        4.69       13.71     41.46 o
   0 -13   7        3.40       13.75     24.05 o
   1 -13   7       22.10      111.36     29.93 o
  -5 -12   7        8.79       57.20     17.61 o
  -4 -12   7       15.74       -2.84     23.71 o
  -3 -12   7      113.62      209.00     29.58 o
  -2 -12   7        7.88      -20.81     19.53 o
  -1 -12   7       42.42      108.46     27.46 o
   0 -12   7       22.53      -27.66     18.44 o
   1 -12   7        0.23       94.68     24.26 o
   2 -12   7       37.01       26.24     19.69 o
   3 -12   7        9.93       13.93     31.33 o
  -6 -11   7        0.61       -9.32     26.34 o
  -5 -11   7        3.04        6.37     16.70 o
  -4 -11   7       13.50       -1.42     15.87 o
  -3 -11   7      225.59      258.70     21.63 o
  -2 -11   7       21.19       28.82     17.99 o
  -1 -11   7        4.59       -8.36     13.92 o
   0 -11   7        0.24      -11.76     22.03 o
   1 -11   7       13.59       -6.40     22.05 o
   2 -11   7       30.11       38.67     29.66 o
   3 -11   7       13.23       53.80     19.65 o
   4 -11   7        3.36        3.36     20.24 o
   5 -11   7        7.03       11.96     32.94 o
  -7 -10   7        9.84       25.80     19.58 o
  -6 -10   7      171.09      182.27     18.56 o
  -5 -10   7        6.52       47.41     16.14 o
  -4 -10   7       15.99        8.12     21.78 o
  -3 -10   7        1.95        0.59      8.59 o
  -2 -10   7        3.41       15.53     10.82 o
  -1 -10   7        0.85       -4.26      8.38 o
   0 -10   7      376.52      337.64     22.21 o
   1 -10   7       31.58       61.95     12.90 o
   2 -10   7       77.08       68.99     17.16 o
   3 -10   7      194.32      162.10     31.11 o
   4 -10   7        8.12      -31.46     20.97 o
   5 -10   7       10.39      -32.45     21.63 o
   6 -10   7      101.12      159.99     25.09 o
  -8  -9   7        0.19       21.95     17.09 o
  -7  -9   7       27.05       45.01     18.34 o
  -6  -9   7       11.94       10.01     17.57 o
  -5  -9   7       29.43       38.26     11.15 o
  -4  -9   7       63.28       71.46     11.19 o
  -3  -9   7      557.24      469.79     21.75 o
  -2  -9   7       94.50       68.46     10.61 o
  -1  -9   7        1.22       16.15      8.39 o
   0  -9   7      189.94      143.92     16.36 o
   1  -9   7      357.30      290.88     21.55 o
   2  -9   7       23.04       45.25     12.56 o
   3  -9   7      194.18      168.37     24.69 o
   4  -9   7       79.20       75.32     22.48 o
   5  -9   7        1.30       -1.32     16.25 o
   7  -9   7        9.30       27.68     33.36 o
  -8  -8   7        2.86       11.69     34.22 o
  -7  -8   7       33.97       12.98     22.42 o
  -6  -8   7       19.62      -11.63     11.81 o
  -5  -8   7       98.65      102.21     12.25 o
  -4  -8   7      227.00      208.20     14.95 o
  -3  -8   7     1033.31     1105.88     48.21 o
  -2  -8   7        8.21       12.94      8.21 o
  -1  -8   7      119.83       98.42     12.83 o
   0  -8   7       95.22       66.23      8.06 o
   1  -8   7      448.64      499.06     25.46 o
   2  -8   7       17.46       -2.06     13.93 o
   3  -8   7      274.45      210.82     21.87 o
   4  -8   7       49.57       60.14     18.44 o
   5  -8   7       37.23       73.69     22.60 o
   6  -8   7       14.01       21.01     17.77 o
   7  -8   7      100.22       65.12     24.13 o
  -9  -7   7      257.57      235.19     27.27 o
  -8  -7   7        5.06       -1.68     18.31 o
  -7  -7   7        1.76       -0.39     14.27 o
  -6  -7   7       41.62        3.32     10.99 o
  -5  -7   7       66.99       42.80     15.53 o
  -4  -7   7      132.09      166.44     13.31 o
  -3  -7   7      347.78      362.07     16.44 o
  -2  -7   7      308.14      292.40     16.13 o
  -1  -7   7      146.37      137.77      9.58 o
   0  -7   7      323.17      267.05     14.10 o
   1  -7   7        5.97       19.13      7.92 o
   2  -7   7        7.42       -1.71      6.55 o
   3  -7   7      197.82      180.09     17.63 o
   4  -7   7     1116.07     1084.77     61.52 o
   5  -7   7        1.23       -5.93     13.58 o
   6  -7   7       95.70       77.06     18.77 o
   7  -7   7        2.68       -8.69     21.94 o
   8  -7   7        0.21        7.43     15.49 o
  -9  -6   7       59.51       82.07     22.74 o
  -8  -6   7        9.96       -2.02     14.46 o
  -7  -6   7       30.47       40.84     17.01 o
  -6  -6   7       33.96       46.25      9.75 o
  -5  -6   7      366.46      386.32     21.13 o
  -4  -6   7      282.76      283.97     12.26 o
  -3  -6   7      294.91      286.86     12.08 o
  -2  -6   7     1453.04     1488.55     50.76 o
  -1  -6   7     1273.48     1337.59     39.90 o
   0  -6   7      342.18      322.90     12.97 o
   1  -6   7      458.55      524.92     22.05 o
   2  -6   7      109.28      149.49     14.06 o
   3  -6   7     4065.95     4342.26    123.00 o
   4  -6   7       80.16       73.28     12.01 o
   5  -6   7       88.26       60.53     11.76 o
   6  -6   7      205.12      169.94     21.06 o
   7  -6   7       12.69       -3.03     15.43 o
   8  -6   7       15.33       43.87     17.12 o
   9  -6   7        2.11        4.83     16.21 o
 -10  -5   7        0.87        8.48     23.60 o
  -9  -5   7      153.75      224.01     39.05 o
  -8  -5   7       31.81       11.88     12.97 o
  -7  -5   7      368.15      392.12     33.05 o
  -6  -5   7      338.53      307.73     17.21 o
  -5  -5   7        0.01        0.83      6.10 o
  -4  -5   7      360.87      335.34     18.14 o
  -3  -5   7     1113.10     1135.80     34.29 o
  -2  -5   7        6.85       11.53      6.21 o
  -1  -5   7      136.75      145.58      8.84 o
   0  -5   7      124.67      127.15     10.83 o
   1  -5   7      418.60      431.40     15.57 o
   2  -5   7       80.66       77.54      4.99 o
   3  -5   7      130.39      136.81      8.72 o
   4  -5   7     1094.25     1138.18     33.87 o
   5  -5   7       71.78       69.33     12.67 o
   6  -5   7      308.78      312.99     18.93 o
   7  -5   7       32.27       56.15     21.10 o
   8  -5   7       10.04       75.66     19.15 o
   9  -5   7        1.35      -15.52     23.36 o
 -10  -4   7       12.35       21.59     14.91 o
  -8  -4   7       15.35       -4.29     16.09 o
  -7  -4   7      535.55      515.86     24.43 o
  -6  -4   7     3575.51     3720.52    132.80 o
  -5  -4   7     1703.67     1665.69     50.77 o
  -4  -4   7        1.80        3.99      5.80 o
  -3  -4   7       51.09       32.48      6.75 o
  -2  -4   7      417.03      467.27     16.86 o
  -1  -4   7       35.91       31.69      5.75 o
   0  -4   7       75.09       63.73      5.98 o
   1  -4   7      109.78       65.91      4.96 o
   2  -4   7        8.87        4.76     14.18 o
   3  -4   7      129.69       97.19      9.42 o
   4  -4   7      194.87      212.13     12.55 o
   5  -4   7        1.70        2.65     11.60 o
   6  -4   7      249.85      209.23     18.46 o
   7  -4   7      397.98      317.65     28.33 o
   8  -4   7       10.65       10.99     15.55 o
   9  -4   7      153.51      222.86     25.68 o
 -10  -3   7       30.63       40.34     20.81 o
  -9  -3   7        7.21       10.62     23.49 o
  -8  -3   7       66.46       57.41      8.54 o
  -7  -3   7       65.88       52.93      6.91 o
  -6  -3   7      416.95      409.91     15.62 o
  -5  -3   7       67.49       50.51      6.78 o
  -4  -3   7       53.24       61.17      5.64 o
  -3  -3   7       64.69       50.73      5.12 o
  -2  -3   7       83.70       49.49      5.07 o
  -1  -3   7       17.61       19.37      3.91 o
   0  -3   7      654.36      662.21     22.93 o
   1  -3   7      899.46      932.17     34.31 o
   2  -3   7       13.10       11.47      6.27 o
   3  -3   7       70.79       70.61      7.51 o
   4  -3   7      418.59      393.27     18.46 o
   5  -3   7     1152.99     1190.64     38.71 o
   6  -3   7      525.54      443.21     19.24 o
   7  -3   7       21.22        7.98     17.51 o
   8  -3   7       12.98       23.65     14.64 o
   9  -3   7       18.97       75.31     21.96 o
  10  -3   7       29.33       60.12     42.11 o
 -10  -2   7       49.34       22.97     12.70 o
  -9  -2   7       26.42       13.10      9.69 o
  -8  -2   7      122.58      144.12     11.33 o
  -7  -2   7       17.54       15.48      5.85 o
  -6  -2   7      544.40      520.52     20.19 o
  -5  -2   7      113.56      139.29      8.76 o
  -4  -2   7      288.83      319.37     11.34 o
  -3  -2   7        8.58       10.35      5.18 o
  -2  -2   7      633.42      623.18     17.15 o
  -1  -2   7        9.88       29.20      7.03 o
   0  -2   7       25.02       26.37      7.34 o
   1  -2   7       30.61       55.12     10.32 o
   2  -2   7        2.93       -1.53     12.47 o
   3  -2   7       63.52       86.41     10.90 o
   4  -2   7      651.12      652.90     20.81 o
   5  -2   7      132.30      131.62     10.27 o
   6  -2   7      580.02      548.39     26.88 o
   7  -2   7        0.38       40.77     11.06 o
   8  -2   7        1.06      -12.43     25.91 o
   9  -2   7      167.59      153.88     23.60 o
  10  -2   7      129.56      117.17     25.80 o
 -10  -1   7      154.67      138.51     18.77 o
  -9  -1   7        0.83       -2.73      8.70 o
  -8  -1   7       79.07       75.80      8.29 o
  -7  -1   7        0.01       31.79      8.28 o
  -6  -1   7      539.16      551.78     17.82 o
  -5  -1   7      203.99      199.38     20.52 o
  -4  -1   7       21.09       28.02      9.41 o
  -3  -1   7      177.46      170.78      6.70 o
  -2  -1   7     2965.24     3167.71     55.92 o
  -1  -1   7      831.96      927.22     23.26 o
   0  -1   7      174.19      168.86      8.47 o
   1  -1   7       34.84       33.11      6.97 o
   2  -1   7      110.08      115.97      8.43 o
   3  -1   7       95.04      109.78      9.46 o
   4  -1   7      327.34      350.90     12.99 o
   5  -1   7        0.10      -13.01     12.08 o
   6  -1   7       57.54       48.35      8.53 o
   7  -1   7       64.43       78.75      7.97 o
   8  -1   7      198.97      150.13     13.96 o
   9  -1   7        7.07       -0.51     12.17 o
  10  -1   7        0.22      -20.60     21.67 o
  11  -1   7       25.35       -5.62     20.33 o
 -10   0   7       12.37       91.30     20.17 o
  -9   0   7      367.04      327.22     22.00 o
  -8   0   7       41.47       61.06      7.40 o
  -7   0   7       48.77       57.19      6.77 o
  -6   0   7      228.93      258.86      9.32 o
  -5   0   7      169.54      178.48      7.89 o
  -4   0   7        6.15        9.24      3.88 o
  -3   0   7        2.00       -0.14      1.46 o
  -2   0   7      187.08      142.66     14.74 o
  -1   0   7      432.43      453.73     12.71 o
   0   0   7      255.85      284.89     10.48 o
   1   0   7     2207.13     2156.75     42.59 o
   2   0   7      175.73      202.02      9.44 o
   3   0   7      481.52      440.80     18.54 o
   4   0   7        1.80       -8.21      9.09 o
   5   0   7       48.37       53.44      8.42 o
   6   0   7        0.85       12.45     10.14 o
   7   0   7       46.47       87.45     12.82 o
   8   0   7        9.35        1.77     16.61 o
   9   0   7       58.96       54.00     18.51 o
  10   0   7       16.15       26.63     15.05 o
  11   0   7        0.08       10.90     31.97 o
 -10   1   7       15.26      -17.40     14.03 o
  -9   1   7       60.88       56.41     10.23 o
  -8   1   7        8.06        2.22      5.75 o
  -7   1   7       29.50       33.58      5.88 o
  -6   1   7      365.01      382.63     13.08 o
  -5   1   7      177.29      171.47      9.73 o
  -4   1   7       53.53       40.78      5.79 o
  -3   1   7      524.27      530.43     21.94 o
  -2   1   7     1447.17     1434.45     42.51 o
  -1   1   7       28.40       37.98     18.35 o
   0   1   7      171.18      113.90      8.68 o
   1   1   7     4602.37     4856.67     91.67 o
   2   1   7     1917.14     2065.40     48.16 o
   3   1   7     1133.60     1236.62     28.45 o
   4   1   7      502.10      529.76     29.04 o
   5   1   7        0.49       -3.06      7.76 o
   6   1   7        4.44       -7.37      5.74 o
   7   1   7      280.00      327.32     13.55 o
   8   1   7        2.29      -12.97     14.43 o
   9   1   7        0.02       -9.30     20.92 o
  10   1   7       69.48       77.55     16.75 o
  11   1   7       48.06       -2.47     16.95 o
 -10   2   7       53.23       17.17     18.46 o
  -9   2   7      255.86      247.64     16.56 o
  -8   2   7      130.64      123.86      7.75 o
  -7   2   7        5.72       13.15      4.71 o
  -6   2   7      242.60      263.36     11.77 o
  -5   2   7        0.47       14.70      8.63 o
  -4   2   7      214.69      228.76      6.60 o
  -3   2   7       61.30       62.80      5.72 o
  -2   2   7       53.07       47.54     10.16 o
  -1   2   7        6.95      -13.01      8.67 o
   0   2   7     1042.61     1115.09     27.92 o
   1   2   7        0.67       -1.42      5.34 o
   2   2   7        6.17       14.26      7.12 o
   3   2   7      322.66      370.02     15.63 o
   4   2   7      389.87      437.74     14.50 o
   5   2   7      159.40      143.27      9.33 o
   6   2   7      110.57      111.28      8.82 o
   7   2   7        0.02       -7.46     12.56 o
   8   2   7        0.07       -6.52     10.45 o
   9   2   7       19.20       -0.60      9.72 o
  10   2   7       81.60      108.03     15.76 o
  11   2   7      155.51      208.66     19.80 o
 -10   3   7       66.57      185.99     30.44 o
  -9   3   7      210.43      212.09     21.65 o
  -8   3   7        0.83        6.64      7.05 o
  -7   3   7        0.13        1.58      5.49 o
  -6   3   7        2.21       14.12      5.72 o
  -5   3   7      135.80      150.46     11.70 o
  -4   3   7       34.96       23.86      3.98 o
  -3   3   7      112.38      118.98      5.17 o
  -2   3   7       46.73       41.71      2.51 o
  -1   3   7       55.80       49.35      3.56 o
   0   3   7        1.33       22.35     12.55 o
   1   3   7       46.99      183.47     15.69 o
   2   3   7      515.69      510.31     14.33 o
   3   3   7     2500.41     2551.18     47.04 o
   4   3   7     1411.64     1461.91     30.71 o
   5   3   7        6.28       15.24      6.13 o
   6   3   7        4.42       -7.56      7.13 o
   7   3   7      260.88      275.11     16.88 o
   8   3   7        0.02        1.74      9.74 o
   9   3   7        0.50       20.01     13.87 o
  10   3   7      111.24      121.71     18.26 o
  11   3   7        1.19       16.09     12.75 o
 -10   4   7       44.87        1.37     19.79 o
  -9   4   7       33.06       38.82     22.22 o
  -8   4   7      173.86      158.67     13.78 o
  -7   4   7      374.17      429.08     16.31 o
  -6   4   7       61.73       65.58      6.14 o
  -5   4   7      316.25      296.25     12.21 o
  -4   4   7      203.65      195.56      8.02 o
  -2   4   7      399.58      450.33     18.93 o
  -1   4   7       66.91       81.80      6.86 o
   0   4   7      440.07      448.62     11.94 o
   1   4   7       71.73       95.32     11.30 o
   2   4   7        0.00       -5.09      5.89 o
   3   4   7       29.62       54.42      7.09 o
   4   4   7      189.77      234.81     10.02 o
   5   4   7       60.49       81.95      9.60 o
   6   4   7       51.31       64.17      7.08 o
   7   4   7      317.11      276.70     24.13 o
   8   4   7        2.45        0.77     10.02 o
   9   4   7       24.82       28.84     12.75 o
  10   4   7       77.87      129.31     18.13 o
  11   4   7      191.18      248.15     26.33 o
 -10   5   7      142.36      118.93     19.90 o
  -9   5   7      548.89      513.89     53.00 o
  -8   5   7      129.56       95.04     15.42 o
  -7   5   7        4.00       32.71      8.76 o
  -6   5   7      435.88      448.21     18.26 o
  -5   5   7      633.60      661.90     25.33 o
  -4   5   7       16.69       -4.46      6.02 o
  -3   5   7      152.09      147.43      6.60 o
  -2   5   7       39.89       61.43      6.32 o
  -1   5   7      130.45       87.89      7.29 o
   0   5   7        4.59        6.71      5.59 o
   1   5   7      746.84      781.63     20.89 o
   2   5   7        0.22       11.73     11.24 o
   3   5   7        0.90       13.61      9.49 o
   4   5   7       25.62       32.81      8.86 o
   5   5   7      116.50      106.91      7.93 o
   6   5   7       41.22       27.90      6.86 o
   7   5   7      156.06      143.51     10.74 o
   8   5   7       55.70       48.34     10.03 o
   9   5   7        6.76       16.03     12.86 o
  11   5   7        7.88      -19.73     17.16 o
  -9   6   7      171.25      118.01     26.46 o
  -8   6   7        0.46       25.74     10.91 o
  -7   6   7      240.21      265.02     15.35 o
  -6   6   7      184.98      189.92     12.57 o
  -5   6   7       14.16       18.69      9.50 o
  -4   6   7        1.00       -4.78      4.65 o
  -3   6   7        1.56        2.47      6.12 o
  -2   6   7      468.70      442.63     14.62 o
  -1   6   7       26.58       37.12      5.35 o
   0   6   7      358.69      362.07     12.37 o
   1   6   7     2323.18     2297.23     50.95 o
   2   6   7     1003.78     1002.73     23.07 o
   3   6   7      302.66      302.67     13.67 o
   4   6   7      123.54      132.62     12.06 o
   5   6   7       12.30       32.83     15.25 o
   6   6   7        0.32       -2.02      7.93 o
   7   6   7     1005.21     1021.89     40.97 o
   8   6   7      554.29      515.30     25.38 o
   9   6   7      128.87      164.44     24.03 o
  10   6   7      298.15      310.05     48.38 o
  11   6   7        0.00        9.51     13.57 o
  -9   7   7      102.06       99.49     18.88 o
  -8   7   7        6.26       -8.10     17.31 o
  -7   7   7      226.54      220.83     14.24 o
  -6   7   7        9.92        7.01      7.80 o
  -5   7   7       48.62       61.95      7.05 o
  -4   7   7      174.19      167.47      8.54 o
  -3   7   7      308.11      316.51     14.52 o
  -2   7   7        0.22        5.36      6.16 o
  -1   7   7       92.24       94.30      7.12 o
   0   7   7     1309.41     1354.45     40.63 o
   1   7   7       33.52       43.21      7.27 o
   2   7   7      163.27      165.68     12.06 o
   3   7   7       87.26       73.49      6.71 o
   4   7   7      197.78      175.79      9.31 o
   5   7   7        0.24       -9.47      6.84 o
   6   7   7      186.81      179.81     15.74 o
   7   7   7        0.59       28.70     11.23 o
   8   7   7      207.92      169.28     12.13 o
   9   7   7       89.67       67.48     25.21 o
  10   7   7      407.79      239.02     33.58 o
  11   7   7       20.73       66.09     21.56 o
  -9   8   7       67.57       35.10     25.39 o
  -8   8   7      261.05      297.04     28.02 o
  -7   8   7       14.75       27.96     18.95 o
  -6   8   7        1.66        4.81     13.53 o
  -5   8   7        9.65       15.31     10.52 o
  -4   8   7       11.52       27.77      8.39 o
  -3   8   7       82.73       58.67      6.91 o
  -2   8   7      346.86      298.33     14.00 o
  -1   8   7      265.25      261.02     12.51 o
   0   8   7     1900.10     2023.80     62.56 o
   1   8   7      464.81      482.63     17.19 o
   2   8   7        9.84       20.13      7.16 o
   3   8   7       79.55       86.26     15.34 o
   4   8   7      602.39      693.94     31.22 o
   5   8   7      890.11      861.78     27.05 o
   6   8   7      128.90      130.04     16.43 o
   7   8   7      622.82      627.84     42.18 o
   8   8   7      282.04      250.06     16.55 o
   9   8   7        7.59        3.98     16.04 o
  10   8   7       42.66       36.48     22.74 o
  11   8   7        0.35       11.16     16.95 o
  -8   9   7       28.39       11.88     35.08 o
  -7   9   7       78.67      125.35     18.65 o
  -6   9   7        3.81       -2.84      9.88 o
  -5   9   7        0.06       18.78      9.84 o
  -4   9   7       14.80        8.56      8.59 o
  -3   9   7       27.53       34.68      8.24 o
  -2   9   7      431.61      407.05     20.78 o
  -1   9   7        1.88        6.15      8.33 o
   0   9   7       25.81       14.87      5.91 o
   1   9   7      452.84      407.22     20.90 o
   2   9   7       34.26        8.48      6.86 o
   3   9   7        7.98        2.91      7.87 o
   4   9   7       17.59        5.39      9.21 o
   5   9   7      145.72      161.58     11.57 o
   6   9   7        0.08        2.22      9.80 o
   7   9   7        5.67       -5.02      8.48 o
   8   9   7      127.73      153.44     18.42 o
   9   9   7       61.92       91.97     14.80 o
  10   9   7       57.91       56.54     14.22 o
  11   9   7        2.85       32.63     13.97 o
  -8  10   7      220.43      182.45     29.29 o
  -7  10   7      150.83      149.01     29.82 o
  -6  10   7       41.16       32.25     16.79 o
  -5  10   7       64.09       68.56     12.87 o
  -4  10   7        2.74       -9.80     12.03 o
  -3  10   7        0.93       -3.56     10.04 o
  -2  10   7       23.72       24.61      8.24 o
  -1  10   7        5.09       13.62      9.71 o
   0  10   7        0.79       10.70      7.16 o
   1  10   7      437.38      408.37     20.40 o
   2  10   7      154.75      122.50      9.97 o
   3  10   7        4.08      -17.62     11.75 o
   4  10   7       20.20        0.61      9.20 o
   5  10   7       92.02       99.80     11.76 o
   6  10   7        0.02       -5.29     13.88 o
   7  10   7      328.03      358.52     21.24 o
   8  10   7        8.21       15.07     10.64 o
   9  10   7       59.71       74.02     18.37 o
  10  10   7       58.80       59.85     14.39 o
  -7  11   7        0.01       69.50     30.90 o
  -6  11   7        0.14       11.74     15.02 o
  -5  11   7        1.40        0.07     13.27 o
  -4  11   7        6.18        2.19     16.90 o
  -3  11   7       30.78       56.32     23.92 o
  -2  11   7        3.57      -13.00      8.66 o
  -1  11   7      152.74      126.78     31.59 o
   0  11   7      460.10      436.24     47.14 o
   1  11   7      618.38      641.29     41.07 o
   2  11   7      390.09      414.78     28.79 o
   3  11   7       36.15       27.09      9.21 o
   4  11   7      803.32      777.79     38.65 o
   5  11   7       60.96       39.23     11.32 o
   6  11   7        2.07       15.32     13.87 o
   7  11   7        2.06       -8.31     10.49 o
   8  11   7       11.56        3.29     12.07 o
   9  11   7       17.42       -1.92     11.89 o
  10  11   7      146.40      133.33     20.40 o
  -6  12   7        0.41       -1.25     24.25 o
  -5  12   7       23.33       57.84     17.39 o
  -4  12   7        1.10        2.76     14.23 o
  -3  12   7       11.98       22.00     13.87 o
  -2  12   7        1.19        2.85     10.92 o
  -1  12   7       89.34       78.88     14.87 o
   0  12   7      196.73      224.04     18.27 o
   1  12   7       25.86       46.04     14.21 o
   2  12   7        1.02        9.68     10.40 o
   3  12   7       22.00       25.09     16.17 o
   4  12   7       66.69       58.90     13.43 o
   5  12   7      104.37      106.97     16.23 o
   6  12   7      117.50      113.91     16.67 o
   7  12   7        1.46       11.16     20.60 o
   8  12   7        0.03      -17.05     11.37 o
   9  12   7       15.48       33.72     19.72 o
  -5  13   7       30.70       62.45     18.96 o
  -4  13   7        1.16        2.27     14.47 o
  -3  13   7       98.38       95.42     18.11 o
  -2  13   7       13.77       31.64     10.91 o
  -1  13   7        3.44       -4.09     16.31 o
   0  13   7       27.32       42.34     13.90 o
   1  13   7        6.13        8.46     16.63 o
   2  13   7       44.89       92.81     17.80 o
   3  13   7        5.14       44.75     17.83 o
   4  13   7      147.02      149.12     24.17 o
   5  13   7       25.94       38.82     12.18 o
   6  13   7       32.84       29.25     19.39 o
   7  13   7       81.25       46.93     22.14 o
   8  13   7        0.46       38.51     21.78 o
   9  13   7        0.66       22.52     16.10 o
  -5  14   7       52.40       32.02     18.32 o
  -4  14   7        0.82        6.24     17.16 o
  -3  14   7        6.81       15.31     13.31 o
  -2  14   7       34.67       -5.79     22.37 o
  -1  14   7       21.62       16.76     11.58 o
   0  14   7       45.00       31.63     12.44 o
   1  14   7      300.97      320.49     31.59 o
   2  14   7       42.04       68.25     19.08 o
   3  14   7       36.09       21.17     16.57 o
   4  14   7       94.09       74.34     19.80 o
   5  14   7        4.54       27.13     14.53 o
   6  14   7       24.65       52.75     15.21 o
   7  14   7       20.63       67.64     18.49 o
   8  14   7        0.86       32.82     19.00 o
  -3  15   7       23.83       26.55     16.76 o
  -2  15   7       37.49        4.56     18.41 o
  -1  15   7       40.56       20.43     12.11 o
   0  15   7       32.40       33.04     12.67 o
   1  15   7       54.80       45.52     18.43 o
   2  15   7        8.84       -8.48     21.99 o
   3  15   7       22.58       42.96     17.20 o
   4  15   7      237.36      216.79     27.85 o
   5  15   7        8.51       18.36     19.15 o
   6  15   7       35.46       91.46     17.75 o
   7  15   7      349.45      495.12     43.79 o
  -2  16   7        9.42       30.96     39.80 o
  -1  16   7        0.15       17.53     26.55 o
   0  16   7        0.45        4.86     22.74 o
   1  16   7        0.10      -17.37     18.24 o
   2  16   7       18.23       33.47     21.01 o
   3  16   7       12.84      -27.29     18.19 o
   4  16   7        5.12       -5.47     28.00 o
   5  16   7       44.65       52.75     42.43 o
   6  16   7       32.35      102.49     23.31 o
   1  17   7       32.56       -5.41     27.25 o
   2  17   7        9.88       59.77     26.58 o
   3  17   7        0.02       -8.94     20.26 o
  -4 -12   8       10.42       -0.63     41.30 o
  -3 -12   8       28.05       64.50     16.73 o
  -2 -12   8       10.21       87.37     24.88 o
  -1 -12   8       29.41       64.85     24.50 o
   0 -12   8       49.09      101.70     56.97 o
   1 -12   8        4.90      114.68     28.54 o
  -5 -11   8       16.67       23.98     44.31 o
  -4 -11   8        0.54       34.15     15.46 o
  -3 -11   8        7.15       38.94     17.07 o
  -2 -11   8        0.55       12.73     18.43 o
  -1 -11   8        4.01       42.32     27.79 o
   0 -11   8        0.16       22.10     32.94 o
   1 -11   8       14.32       46.19     28.91 o
   2 -11   8      101.05      103.24     22.71 o
   3 -11   8       66.75       48.31     21.34 o
   4 -11   8       13.11       27.08     26.61 o
  -6 -10   8        0.06       11.45     20.01 o
  -5 -10   8       20.20       56.83     15.53 o
  -4 -10   8       15.59       11.26     30.79 o
  -3 -10   8        2.00        9.51      9.83 o
  -2 -10   8      129.64      125.44     20.16 o
  -1 -10   8        0.00        2.07      8.39 o
   0 -10   8        0.15       28.43     10.20 o
   1 -10   8        8.70        9.87     24.89 o
   3 -10   8        0.02      -14.65     21.13 o
   4 -10   8       19.72       33.90     22.90 o
  -7  -9   8        0.30        6.12     17.81 o
  -6  -9   8        0.17      -18.24     13.39 o
  -5  -9   8        1.02      -10.41     13.02 o
  -4  -9   8        9.66       30.50     11.36 o
  -3  -9   8        0.01       13.31     13.83 o
  -2  -9   8      283.12      261.89     19.56 o
  -1  -9   8       40.58       18.44      8.99 o
   0  -9   8        5.09       22.14     13.03 o
   1  -9   8      418.15      377.67     20.25 o
   2  -9   8       50.52       65.82     16.35 o
   3  -9   8       30.00       -1.18     27.36 o
   4  -9   8       22.88      106.10     29.82 o
   5  -9   8       86.85       84.78     22.00 o
   6  -9   8        4.86       13.38     18.02 o
  -8  -8   8      273.53      258.91     35.65 o
  -7  -8   8        0.76        6.64     15.28 o
  -6  -8   8        9.06       16.92     14.27 o
  -5  -8   8        0.10       18.45     21.67 o
  -4  -8   8        2.09       -2.74     11.63 o
  -3  -8   8       70.53       75.85     19.10 o
  -2  -8   8      171.84      152.84     15.08 o
  -1  -8   8       19.70        3.56      9.50 o
   0  -8   8        5.64        1.89      7.76 o
   1  -8   8      264.65      261.46     16.27 o
   2  -8   8       25.92       32.19      9.54 o
   3  -8   8        0.77        2.65      6.85 o
   4  -8   8      253.97      258.12     28.80 o
   5  -8   8        9.64       24.82     33.20 o
   6  -8   8        3.12      -14.28     17.45 o
   7  -8   8       70.46      101.10     27.39 o
  -8  -7   8        0.34       45.27     28.75 o
  -7  -7   8       12.91        9.83     14.21 o
  -6  -7   8       32.83       41.46     16.82 o
  -5  -7   8      198.28      203.84     15.44 o
  -4  -7   8       25.66       46.13      7.07 o
  -3  -7   8       30.33       35.80      8.83 o
  -2  -7   8        5.40       40.46      9.17 o
  -1  -7   8      396.13      330.23     17.97 o
   0  -7   8      296.72      298.26     17.69 o
   1  -7   8      182.56      207.46     14.29 o
   2  -7   8        4.73       -9.43     15.64 o
   3  -7   8      269.23      237.76     29.40 o
   4  -7   8        8.63        7.43     17.19 o
   5  -7   8      232.63      220.09     19.05 o
   6  -7   8        5.02       -9.67     10.63 o
   7  -7   8       35.10       55.03     17.75 o
   8  -7   8       10.24        5.74     18.70 o
  -9  -6   8        1.76       84.22     27.04 o
  -8  -6   8       62.05      148.08     31.70 o
  -7  -6   8      119.13       77.48     18.70 o
  -6  -6   8       24.99       23.65      8.27 o
  -5  -6   8      180.32      164.74     12.89 o
  -4  -6   8       46.12       46.74      6.76 o
  -3  -6   8     1087.77     1189.58     43.00 o
  -2  -6   8     1563.88     1676.47     62.42 o
  -1  -6   8      133.88      131.51      9.27 o
   0  -6   8       20.29       29.00      7.58 o
   1  -6   8       67.88       71.10     11.58 o
   2  -6   8      534.22      485.86     39.11 o
   3  -6   8      243.72      234.71     14.50 o
   4  -6   8        0.58       -4.82     11.73 o
   5  -6   8       24.23       16.91      9.71 o
   6  -6   8       35.92       29.22     12.25 o
   7  -6   8       98.03       81.66     19.41 o
   8  -6   8        2.65      -11.72     25.75 o
  -9  -5   8       12.94       43.88     23.49 o
  -8  -5   8      103.35       98.60     19.86 o
  -7  -5   8       44.29       34.76     10.96 o
  -6  -5   8       80.24       85.27     16.32 o
  -5  -5   8     1595.73     1627.86     65.70 o
  -4  -5   8      184.04      194.54      7.95 o
  -3  -5   8      284.97      267.93     15.03 o
  -2  -5   8      367.91      383.68     15.06 o
  -1  -5   8      142.73      141.63      7.86 o
   0  -5   8      111.33      101.84      7.69 o
   1  -5   8      991.90      910.93     39.76 o
   2  -5   8      171.38      151.72     17.16 o
   3  -5   8        3.87       24.26      9.48 o
   4  -5   8      794.59      884.08     34.22 o
   5  -5   8      575.39      534.14     19.24 o
   6  -5   8        2.51        3.13     12.33 o
   7  -5   8        2.15      -30.55     20.37 o
   8  -5   8       71.03       72.61     17.48 o
   9  -5   8       69.72       47.67     26.28 o
  -9  -4   8       13.14      -13.30     22.64 o
  -8  -4   8      222.40      216.82     35.94 o
  -7  -4   8       65.04      102.27     13.42 o
  -6  -4   8      112.21       90.97      8.75 o
  -5  -4   8      293.29      300.62     13.11 o
  -4  -4   8        2.28        7.47      5.96 o
  -3  -4   8       19.80       14.57      4.79 o
  -2  -4   8        1.12       22.69      7.55 o
  -1  -4   8        0.22        3.34      5.22 o
   0  -4   8        1.86       -5.46      5.56 o
   1  -4   8       29.95       25.03      8.11 o
   2  -4   8       91.01       83.38     10.34 o
   3  -4   8        0.59       -7.52      6.95 o
   4  -4   8      571.60      583.46     21.90 o
   5  -4   8     2712.55     2762.44     95.63 o
   6  -4   8      260.68      206.53     15.46 o
   7  -4   8      259.86      311.83     27.58 o
   8  -4   8       78.08       91.29     18.31 o
   9  -4   8        3.77       17.29     38.51 o
 -10  -3   8       13.20       49.78     22.42 o
  -9  -3   8        1.45        7.65     18.13 o
  -8  -3   8       94.17      119.91     16.50 o
  -7  -3   8      420.65      360.47     16.30 o
  -6  -3   8      990.98      960.14     32.30 o
  -5  -3   8       85.96      106.30      6.46 o
  -4  -3   8       59.03       54.54      5.57 o
  -3  -3   8       32.57       44.99      4.92 o
  -2  -3   8       26.24       27.69      5.24 o
  -1  -3   8        5.18       18.75      5.19 o
   0  -3   8        7.94        5.45      8.14 o
   1  -3   8       20.98        5.19      7.90 o
   2  -3   8        7.39       13.52      6.37 o
   3  -3   8       11.40        5.34      7.10 o
   4  -3   8       13.17       10.92      9.03 o
   5  -3   8        3.62       26.80     10.49 o
   6  -3   8        0.05       38.69     14.53 o
   7  -3   8       91.93       85.83     14.09 o
   8  -3   8       64.93       70.14     15.00 o
   9  -3   8       21.62      -11.48     22.41 o
  10  -3   8       19.93      -10.36     17.45 o
 -10  -2   8        4.61       31.54     22.96 o
  -9  -2   8       28.04       23.55     10.69 o
  -8  -2   8       62.32       71.19      9.77 o
  -7  -2   8      210.61      154.65     15.06 o
  -6  -2   8       29.67       37.71      8.28 o
  -5  -2   8      693.48      689.17     24.26 o
  -4  -2   8      449.07      465.66     14.75 o
  -3  -2   8       42.11       29.99      7.16 o
  -2  -2   8       85.03       92.50      5.58 o
  -1  -2   8     1664.01     1694.08     40.44 o
   0  -2   8       50.40       51.99      6.29 o
   1  -2   8      678.34      646.09     21.51 o
   2  -2   8       14.60       13.03     10.13 o
   3  -2   8       40.16       44.74      8.66 o
   4  -2   8        0.25        5.16      8.14 o
   5  -2   8      264.13      296.95     13.61 o
   6  -2   8       69.04       78.73      9.05 o
   7  -2   8      216.45      237.09     24.30 o
   8  -2   8        1.32        0.00     31.43 o
   9  -2   8        1.39       34.86     11.67 o
  10  -2   8      196.48      203.51     43.66 o
 -10  -1   8       54.77       60.29     14.59 o
  -9  -1   8       65.95       44.28     10.98 o
  -8  -1   8      513.27      526.00     25.96 o
  -7  -1   8       23.48       42.76      6.87 o
  -6  -1   8        0.51        5.99      9.55 o
  -5  -1   8      395.74      401.55     19.59 o
  -4  -1   8      686.88      680.69     17.47 o
  -3  -1   8      111.83      109.54      4.90 o
  -2  -1   8        1.43        2.19      3.33 o
  -1  -1   8      135.42      143.49      6.55 o
   0  -1   8        1.99        1.49     12.39 o
   1  -1   8       87.42       88.64      5.61 o
   2  -1   8      207.56      205.98     10.50 o
   3  -1   8      387.51      396.23     22.61 o
   4  -1   8      107.14      114.97      9.16 o
   5  -1   8       75.34       67.02      9.87 o
   6  -1   8       20.83       30.22      9.63 o
   7  -1   8      852.72      870.26     47.90 o
   8  -1   8      764.09      799.64     50.90 o
   9  -1   8      481.39      464.51     42.46 o
  10  -1   8       25.27       71.44     25.04 o
 -10   0   8      134.06      161.25     22.42 o
  -9   0   8      212.82      232.20     16.35 o
  -8   0   8      335.01      334.68     20.37 o
  -7   0   8        6.65        5.06      4.57 o
  -6   0   8      113.48      105.41      6.98 o
  -5   0   8      286.93      295.71     12.77 o
  -4   0   8      224.25      236.27      7.70 o
  -3   0   8       50.46       50.03      7.11 o
  -2   0   8      755.06      838.39     50.05 o
  -1   0   8      314.12      339.53      8.14 o
   0   0   8       81.86       98.54      6.27 o
   1   0   8      348.09      364.32     12.35 o
   2   0   8      409.14      491.71     17.55 o
   3   0   8       43.89       16.23      7.92 o
   4   0   8      623.94      572.17     24.36 o
   5   0   8        0.01        8.01      7.90 o
   6   0   8     1402.14     1380.49     48.19 o
   7   0   8      607.66      575.94     46.89 o
   8   0   8      343.37      396.06     32.95 o
   9   0   8       33.12       48.14     20.71 o
  10   0   8       27.66       17.38     29.61 o
  11   0   8        9.96       16.81     23.40 o
 -10   1   8       29.62       53.20     13.63 o
  -9   1   8       10.85       -0.71      9.72 o
  -8   1   8        3.75       -5.23     16.52 o
  -7   1   8       90.05      114.01      9.76 o
  -6   1   8       28.43       16.52      4.74 o
  -5   1   8       94.46       79.86      4.68 o
  -4   1   8        3.14       -2.90     10.24 o
  -3   1   8       68.45       44.56      6.43 o
  -2   1   8      207.66      203.60     14.91 o
  -1   1   8     1234.14     1324.40     64.80 o
   0   1   8      333.26      356.72     10.60 o
   1   1   8       89.07       74.19      6.01 o
   2   1   8       77.79      129.50      7.96 o
   3   1   8        5.24        8.66      6.33 o
   4   1   8       72.78       86.37      8.61 o
   5   1   8      316.47      332.78     12.70 o
   6   1   8        7.06       42.12     11.96 o
   7   1   8       86.08       38.54     13.80 o
   8   1   8      162.96      127.86     18.61 o
   9   1   8      108.99      105.12     20.63 o
  10   1   8        0.27        9.66     12.11 o
  11   1   8        0.72      -18.13     17.17 o
 -10   2   8        0.03        0.45     13.92 o
  -9   2   8       40.06       35.40     25.96 o
  -8   2   8       77.51       81.83     10.22 o
  -7   2   8       84.57       74.85      6.63 o
  -6   2   8       35.58       48.71      8.64 o
  -5   2   8       48.63       68.90      5.36 o
  -4   2   8        1.84        8.60      3.46 o
  -3   2   8       33.29       43.29      6.62 o
  -2   2   8      207.03      215.78     13.64 o
  -1   2   8      654.56      885.40     56.32 o
   0   2   8      180.32      205.01      9.33 o
   1   2   8        3.69       13.45      4.56 o
   2   2   8       41.61       52.79      7.63 o
   3   2   8       17.95       22.73      6.04 o
   4   2   8      351.15      336.97     12.94 o
   5   2   8        4.14       88.16     10.12 o
   6   2   8       78.46       69.81      6.84 o
   7   2   8       11.09       14.99      7.39 o
   8   2   8        1.80        0.26     12.73 o
   9   2   8        6.42        4.09     14.22 o
  10   2   8        0.83      -16.01     10.68 o
  11   2   8       25.44       60.53     14.20 o
 -10   3   8       87.53      115.21     17.83 o
  -9   3   8        2.95       -4.97     18.08 o
  -8   3   8      197.91      185.45     14.95 o
  -7   3   8       42.98       46.82      7.46 o
  -6   3   8        7.22        6.79      4.49 o
  -5   3   8      204.73      212.87     11.23 o
  -4   3   8       91.07      110.49      5.13 o
  -3   3   8      257.12      229.90     13.50 o
  -2   3   8        6.60        5.83      8.40 o
  -1   3   8      468.18      526.47     10.23 o
   0   3   8        4.86       17.17     13.49 o
   1   3   8      749.28      743.28     19.08 o
   2   3   8      356.23      353.31     10.86 o
   3   3   8        8.70        2.99      5.62 o
   4   3   8       75.20       70.95      7.48 o
   5   3   8       56.10       33.89      6.45 o
   6   3   8        5.18        5.68      7.96 o
   7   3   8       66.70       73.16      8.47 o
   8   3   8      666.97      707.68     29.74 o
   9   3   8       73.60       62.63     14.20 o
  10   3   8        6.74       12.72     10.37 o
  11   3   8       96.82       87.44     19.20 o
  -9   4   8       22.63       15.12     13.69 o
  -8   4   8       13.54       25.96     10.65 o
  -7   4   8      110.68      120.01      8.06 o
  -6   4   8       20.97       34.34      5.40 o
  -5   4   8      298.61      291.24     11.85 o
  -4   4   8        0.62        9.71      5.67 o
  -3   4   8        2.87       12.65      8.72 o
  -2   4   8      395.84      425.41     11.52 o
  -1   4   8       82.04      110.51      8.07 o
   0   4   8       18.20       16.30      6.15 o
   1   4   8      362.88      366.40     12.72 o
   2   4   8     1328.12     1494.62     30.98 o
   3   4   8       11.94       20.10      6.25 o
   4   4   8      121.89      123.28      9.68 o
   5   4   8     1679.51     1775.77     40.82 o
   6   4   8        3.04       37.32      9.19 o
   7   4   8        3.83       24.36     19.75 o
   8   4   8      142.61       87.02     16.88 o
   9   4   8       29.54       20.33     10.92 o
  10   4   8       27.99       32.56     14.59 o
  11   4   8        0.52       25.94     25.00 o
  -9   5   8       11.02       36.45     16.32 o
  -8   5   8      146.11      188.32     17.28 o
  -7   5   8        7.17       10.09      6.37 o
  -6   5   8        2.61       18.28      7.27 o
  -5   5   8      165.50      137.04      8.65 o
  -4   5   8       50.43       69.35      5.94 o
  -3   5   8      910.57      934.57     37.32 o
  -2   5   8      195.48      174.85      7.97 o
  -1   5   8      474.34      562.86     18.10 o
   0   5   8      219.37      196.69      8.10 o
   1   5   8       44.21       55.43      6.44 o
   2   5   8     1771.91     1808.03     49.01 o
   3   5   8        3.63        2.43      6.43 o
   4   5   8      206.81      237.11     14.11 o
   5   5   8      170.65      149.73     10.66 o
   6   5   8      118.42      129.76     13.22 o
   7   5   8       27.80       22.92      9.60 o
   8   5   8        8.68       26.69     10.02 o
   9   5   8      134.22      107.58     13.12 o
  10   5   8       70.83       55.26     17.11 o
  11   5   8       89.72       62.87     14.87 o
  -9   6   8       25.92        5.36     26.65 o
  -8   6   8       36.05       27.46     14.96 o
  -7   6   8        5.98       31.70      8.79 o
  -6   6   8       53.63       36.71      6.50 o
  -5   6   8        1.57        1.49      4.98 o
  -4   6   8      152.88      153.30      9.32 o
  -3   6   8        9.09        1.08      5.24 o
  -2   6   8        3.19       16.35      5.01 o
  -1   6   8        3.63       21.00      7.22 o
   0   6   8        1.98       -0.21      6.15 o
   1   6   8       38.25       40.72      6.26 o
   2   6   8        5.13        7.93      5.47 o
   3   6   8       56.63       60.45      6.83 o
   4   6   8        0.23       -4.50      6.22 o
   5   6   8        1.44        3.30      6.36 o
   6   6   8      144.72      184.21     18.32 o
   7   6   8        0.28        6.89      7.18 o
   8   6   8       48.59       59.31     12.79 o
   9   6   8       70.06       52.20     15.66 o
  10   6   8       32.30       16.85     11.14 o
  11   6   8       12.46       10.25     13.16 o
  -9   7   8       55.95       49.45     16.85 o
  -8   7   8        4.63       11.28     18.31 o
  -7   7   8        1.43      -23.67     15.78 o
  -6   7   8      100.06       92.16     10.82 o
  -5   7   8       24.45       11.71      6.73 o
  -4   7   8      679.88      710.13     26.36 o
  -3   7   8      169.92      169.41      9.22 o
  -2   7   8        3.59        9.55      9.37 o
  -1   7   8      594.36      589.13     18.90 o
   0   7   8      498.34      510.60     17.39 o
   1   7   8      941.94     1000.82     28.41 o
   2   7   8       26.52       26.33      9.44 o
   3   7   8        5.05        9.86      6.67 o
   4   7   8      166.82      122.62     11.16 o
   5   7   8      150.81      155.33     13.18 o
   6   7   8       71.79       32.96     16.17 o
   7   7   8       63.12       61.70      9.43 o
   8   7   8        2.40       13.69     13.16 o
   9   7   8      163.85      180.72     23.77 o
  10   7   8        0.46        6.86     12.20 o
  11   7   8      262.82      229.54     22.21 o
  -8   8   8       46.10      127.01     29.17 o
  -7   8   8      205.89      207.24     28.24 o
  -6   8   8        7.72       39.00      8.83 o
  -5   8   8       53.31       53.92     11.33 o
  -4   8   8        6.06       -3.78      5.63 o
  -3   8   8        7.48        0.87      6.03 o
  -2   8   8        0.24       -6.87      5.26 o
  -1   8   8      639.34      642.96     23.80 o
   0   8   8       13.27        8.06      5.93 o
   1   8   8       54.40       75.35      8.02 o
   2   8   8      374.58      356.87     14.30 o
   3   8   8      140.19      132.61     10.23 o
   4   8   8       12.45        7.90      6.88 o
   5   8   8      368.11      391.39     20.76 o
   6   8   8        6.40       18.31     10.81 o
   7   8   8      577.93      588.40     34.12 o
   8   8   8     2389.14     2536.03     93.04 o
   9   8   8      321.55      328.85     33.85 o
  10   8   8       99.26       97.49     23.82 o
  11   8   8       12.86        5.98     12.10 o
  -8   9   8      100.01       44.46     25.09 o
  -6   9   8       12.18       11.08     11.72 o
  -5   9   8        3.99       14.06      9.26 o
  -4   9   8       44.38       43.77      9.45 o
  -3   9   8        0.39       12.83      6.09 o
  -2   9   8      651.74      634.51     32.97 o
  -1   9   8      377.32      319.84     14.43 o
   0   9   8        4.74       -2.58      6.90 o
   1   9   8       94.80       65.71      9.11 o
   2   9   8       69.16       67.71      9.89 o
   3   9   8      306.21      284.47     15.55 o
   4   9   8        2.41        3.85     12.11 o
   5   9   8     1311.73     1382.26     52.55 o
   6   9   8      514.77      482.94     24.64 o
   7   9   8        0.01       12.93     12.24 o
   8   9   8      139.24      176.51     23.71 o
   9   9   8       92.30       75.11     13.65 o
  10   9   8       31.97       58.15     20.92 o
  -7  10   8       64.09       35.49     31.38 o
  -6  10   8       71.96       14.45     15.89 o
  -5  10   8       18.45       31.62     13.19 o
  -4  10   8        1.24       12.54     12.13 o
  -3  10   8        3.38        1.17      9.94 o
  -2  10   8       24.42       22.97      8.11 o
  -1  10   8       67.00       32.18     12.59 o
   0  10   8        9.51        4.99      8.34 o
   1  10   8      975.81     1056.37     45.21 o
   2  10   8     1693.17     1819.46     84.46 o
   3  10   8      114.26       51.74     12.54 o
   4  10   8        0.03        4.60      8.43 o
   5  10   8      587.06      585.82     23.81 o
   6  10   8      219.33      212.11     16.08 o
   7  10   8       11.93       15.47     10.71 o
   8  10   8        4.97        7.11     14.59 o
   9  10   8        0.23        9.70     12.86 o
  10  10   8       25.52       24.43     14.85 o
  -7  11   8        2.50        5.70     19.14 o
  -6  11   8        1.63       -1.53     15.90 o
  -5  11   8       47.02       22.48     14.98 o
  -4  11   8        8.32        5.17     21.40 o
  -3  11   8        5.75       14.36     14.09 o
  -2  11   8       11.79       13.71      9.64 o
  -1  11   8      610.44      536.29     46.38 o
   0  11   8      163.94      213.32     22.54 o
   1  11   8        2.09        3.67      8.81 o
   2  11   8      342.93      309.33     19.57 o
   3  11   8      111.20      127.07     13.56 o
   4  11   8      250.31      240.80     22.54 o
   5  11   8        6.27       -0.73     10.98 o
   6  11   8      200.72      177.98     18.06 o
   7  11   8       13.80       56.57     12.09 o
   8  11   8       51.87       25.76     17.76 o
   9  11   8       27.60       -6.06     17.41 o
  10  11   8        8.32      -11.18     10.48 o
  -6  12   8        0.44       38.41     34.65 o
  -5  12   8        0.01       14.55     22.04 o
  -4  12   8        3.19       35.05     17.96 o
  -3  12   8       15.55        9.44     10.13 o
  -2  12   8       22.00       29.62     11.30 o
  -1  12   8      207.48      181.30     15.97 o
   0  12   8      609.04      608.04     36.57 o
   1  12   8      251.09      260.44     24.12 o
   2  12   8      875.79      826.31     42.86 o
   3  12   8       73.43       54.81     14.53 o
   4  12   8       46.48       62.09     14.41 o
   5  12   8       17.85       29.61     11.90 o
   6  12   8        1.80        5.26     12.08 o
   7  12   8        2.51        5.05     12.36 o
   8  12   8        0.91       23.16     17.45 o
   9  12   8        7.55       56.22     27.04 o
  -5  13   8        5.12      -31.11     29.82 o
  -4  13   8       56.20      111.87     19.13 o
  -3  13   8        4.11        8.89     16.87 o
  -2  13   8        3.30       16.74     18.24 o
  -1  13   8      115.09      118.74     12.61 o
   0  13   8       27.07       30.43     12.73 o
   1  13   8       10.36      -13.72     14.64 o
   2  13   8        8.71        1.64     11.55 o
   3  13   8        5.82       31.30     16.90 o
   4  13   8       57.09       25.36     16.95 o
   5  13   8       17.40       32.72     26.18 o
   6  13   8      238.94      161.78     35.19 o
   7  13   8       19.06       47.11     20.97 o
  -4  14   8      383.95      423.42     33.72 o
  -3  14   8       21.93       49.49     17.31 o
  -2  14   8       65.58      109.30     21.37 o
  -1  14   8      121.22       62.91     20.41 o
   0  14   8        7.58       26.93     14.73 o
   1  14   8       65.37      -11.02     19.69 o
   2  14   8        5.43       40.82     15.85 o
   3  14   8       38.48       22.70     12.82 o
   4  14   8        1.99        5.37     13.06 o
   5  14   8      200.14      208.95     22.36 o
   6  14   8        6.80      -12.43     14.95 o
   7  14   8        0.03       21.17     15.72 o
   8  14   8        8.57       16.97     15.33 o
  -3  15   8       93.94      160.58     25.69 o
  -2  15   8       34.52       76.22     20.21 o
  -1  15   8       56.79       46.83     16.29 o
   0  15   8        0.29       29.59     15.17 o
   1  15   8        4.76       27.58     48.44 o
   2  15   8       44.26       58.05     21.83 o
   3  15   8        2.06       -1.10     15.76 o
   4  15   8       44.35       77.37     21.24 o
   5  15   8       17.80       40.88     17.65 o
   6  15   8        0.02        8.85     18.64 o
   7  15   8       11.65       36.17     18.51 o
  -1  16   8       23.22       77.13     23.12 o
   0  16   8       26.67       16.40     13.90 o
   1  16   8       24.82       42.92     28.11 o
   2  16   8       21.48       41.50     19.96 o
   3  16   8        6.85       -7.28     24.65 o
   4  16   8        1.08       32.01     19.86 o
   5  16   8        1.90       15.27     19.83 o
  -4 -11   9       91.89      111.19     25.14 o
  -3 -11   9        0.31      -12.17     20.66 o
  -2 -11   9        9.02       18.83     17.01 o
  -1 -11   9        0.69        6.43     25.84 o
   0 -11   9       11.47       33.23     18.06 o
   1 -11   9        1.40       -4.87     26.89 o
   2 -11   9       15.05       -2.90     14.53 o
   3 -11   9        9.98       -3.47     20.97 o
  -5 -10   9        0.25       80.89     32.29 o
  -4 -10   9       60.77      126.60     20.51 o
  -3 -10   9       17.76       33.97     17.14 o
  -2 -10   9        3.85        2.80     15.85 o
  -1 -10   9       66.64       97.20     36.05 o
   0 -10   9        9.85       52.37     18.70 o
   1 -10   9       53.18       34.79     17.73 o
   2 -10   9       25.04       37.15     16.96 o
   3 -10   9        7.82       17.70     21.77 o
   4 -10   9        1.04      -10.86     20.51 o
  -6  -9   9        8.72       72.06     20.30 o
  -5  -9   9        0.28      -51.33     34.22 o
  -4  -9   9       18.26       12.30     19.36 o
  -3  -9   9        8.13       43.64     17.45 o
  -2  -9   9        4.18        0.72     17.00 o
  -1  -9   9      155.44      110.15     17.90 o
   0  -9   9        5.52       14.35      8.73 o
   1  -9   9        0.39       18.08     11.20 o
   2  -9   9       33.32       26.00     18.35 o
   3  -9   9       19.00       14.37     18.34 o
   4  -9   9       10.61       52.85     15.52 o
   5  -9   9        2.94        3.62     21.11 o
  -7  -8   9       31.71       46.49     18.86 o
  -6  -8   9       18.46       38.40     17.24 o
  -5  -8   9      119.05      174.46     20.62 o
  -4  -8   9        7.90       68.45     22.53 o
  -3  -8   9       11.22       18.54     10.02 o
  -2  -8   9      210.47      188.19     13.33 o
  -1  -8   9       54.00       34.57      8.12 o
   0  -8   9       13.40        5.48     10.48 o
   1  -8   9       21.78       17.45      6.99 o
   2  -8   9       80.58      110.72     28.64 o
   3  -8   9        2.58        8.52     16.70 o
   4  -8   9        0.00      -17.97     21.62 o
   5  -8   9        8.29       22.30     16.35 o
   6  -8   9       14.40       94.83     22.71 o
  -8  -7   9      103.25       97.84     25.32 o
  -7  -7   9        1.89       27.68     20.60 o
  -6  -7   9       95.26       87.31     18.25 o
  -5  -7   9       13.19       10.99     11.05 o
  -4  -7   9       23.56       27.15      6.75 o
  -3  -7   9      298.67      258.47     15.78 o
  -2  -7   9        0.13       12.65      8.20 o
  -1  -7   9     1664.95     1528.95     59.60 o
   0  -7   9       47.14       16.09      7.18 o
   1  -7   9       53.76       50.25      8.57 o
   2  -7   9      377.68      345.05     26.26 o
   3  -7   9       84.47       61.89     15.95 o
   4  -7   9        9.14       20.70     16.49 o
   5  -7   9        0.00       51.12     20.97 o
   6  -7   9       14.86       -0.56     22.80 o
   7  -7   9       14.58        0.18     14.80 o
  -8  -6   9        0.93        8.24     24.73 o
  -7  -6   9      137.43       81.86     22.96 o
  -6  -6   9       43.20       77.20     15.83 o
  -5  -6   9        3.75       27.20     27.52 o
  -4  -6   9        5.53        8.71     16.74 o
  -3  -6   9      409.54      448.73     22.05 o
  -2  -6   9      157.33      101.56     13.81 o
  -1  -6   9       93.11       66.55      8.49 o
   0  -6   9        1.62        5.92     12.59 o
   1  -6   9      155.59      107.97     13.67 o
   2  -6   9       28.71       20.20     14.15 o
   3  -6   9      951.70      967.09     53.51 o
   4  -6   9      169.19      152.54     17.76 o
   5  -6   9        0.98       -8.78     11.81 o
   6  -6   9       84.20       73.75     13.93 o
   7  -6   9        7.94       48.54     15.38 o
   8  -6   9        1.28       -5.17     17.55 o
  -9  -5   9       39.39       29.93     19.53 o
  -8  -5   9        4.12      -10.38     12.13 o
  -7  -5   9       77.30       67.42     17.70 o
  -6  -5   9       41.16       58.19     10.86 o
  -5  -5   9       45.47       40.44      7.47 o
  -4  -5   9     1343.22     1365.51     53.35 o
  -3  -5   9      119.20      116.83      8.32 o
  -2  -5   9       17.24       -8.03      6.16 o
  -1  -5   9      187.26      149.37     10.99 o
   0  -5   9        1.08        3.68      8.90 o
   1  -5   9        8.65      -10.78     10.16 o
   2  -5   9      213.76      222.41     17.27 o
   3  -5   9       89.46      105.35      9.11 o
   4  -5   9        5.96       20.96      9.99 o
   5  -5   9      100.38       89.53     11.47 o
   6  -5   9       58.16       31.63     19.01 o
   7  -5   9        0.11       13.45     16.76 o
   8  -5   9       79.37      109.45     17.68 o
  -8  -4   9      130.15      108.14     26.71 o
  -7  -4   9      284.22      303.48     22.69 o
  -6  -4   9       47.23       41.87      6.82 o
  -5  -4   9      200.43      204.29      9.28 o
  -4  -4   9       81.58       66.21      7.21 o
  -3  -4   9      218.65      233.48     12.94 o
  -2  -4   9      107.52      116.72     10.93 o
  -1  -4   9      253.66      226.89      8.58 o
   0  -4   9      297.79      288.61     10.67 o
   1  -4   9       82.80       92.13     10.82 o
   2  -4   9       96.22       84.17      9.48 o
   3  -4   9      793.16      847.56     26.74 o
   4  -4   9       29.21       46.55      8.56 o
   5  -4   9     1593.47     1565.94     61.48 o
   6  -4   9       60.75       77.80     12.81 o
   7  -4   9       30.55       48.25     17.90 o
   8  -4   9       29.12       42.15     15.88 o
   9  -4   9       53.60       47.75     31.27 o
  -9  -3   9       16.76       24.61     34.28 o
  -8  -3   9        0.50       29.24     18.72 o
  -7  -3   9       29.35       26.83      7.36 o
  -6  -3   9        0.91        8.09      5.38 o
  -5  -3   9      610.59      652.61     21.22 o
  -4  -3   9       36.89       28.51      4.51 o
  -3  -3   9        5.17       10.65      4.46 o
  -2  -3   9      804.95      786.88     22.72 o
  -1  -3   9     1098.16     1194.54     33.30 o
   0  -3   9       34.20       41.03      6.46 o
   1  -3   9       32.39       54.44     10.50 o
   2  -3   9     4876.59     5154.98    166.18 o
   3  -3   9     5062.02     5384.58    173.58 o
   4  -3   9       73.90       86.77      9.42 o
   5  -3   9      627.11      576.02     23.91 o
   6  -3   9      172.37      138.19     14.09 o
   7  -3   9        7.37       28.57     14.42 o
   8  -3   9      344.60      351.19     30.97 o
   9  -3   9        0.75       16.32     36.05 o
  -9  -2   9        0.28        5.27     12.52 o
  -8  -2   9      192.59      144.15     20.37 o
  -7  -2   9        0.43        6.72      6.95 o
  -6  -2   9       82.55       80.95      6.70 o
  -5  -2   9        6.27       -0.39      4.32 o
  -4  -2   9     1125.50     1165.53     26.89 o
  -3  -2   9       30.36       29.47      4.08 o
  -2  -2   9        1.85        0.15      4.55 o
  -1  -2   9      287.73      288.14     11.34 o
   0  -2   9      237.96      217.91     10.27 o
   1  -2   9       28.02       27.12      7.10 o
   2  -2   9      410.63      407.71     18.18 o
   3  -2   9     1037.23     1073.21     35.40 o
   4  -2   9        1.57        9.93     13.91 o
   5  -2   9      492.67      517.15     21.79 o
   6  -2   9      218.23      215.24     14.80 o
   7  -2   9       21.39       35.13     14.80 o
   8  -2   9      240.60      290.35     21.44 o
   9  -2   9       29.61       17.26     27.13 o
  10  -2   9       20.35       43.13     32.29 o
  -9  -1   9       80.86       59.86     16.31 o
  -8  -1   9       31.82       12.44     10.45 o
  -7  -1   9      589.45      516.45     21.83 o
  -6  -1   9      215.87      233.55      9.70 o
  -5  -1   9      581.16      644.70     20.62 o
  -4  -1   9     1530.24     1407.92     44.13 o
  -3  -1   9       67.53       63.65      7.03 o
  -2  -1   9      323.01      342.01      7.30 o
  -1  -1   9       81.89       98.87      6.85 o
   0  -1   9        1.49       12.39      5.76 o
   1  -1   9       43.28       29.56      5.92 o
   2  -1   9      124.07       87.18     10.51 o
   3  -1   9       25.92       41.15      8.13 o
   4  -1   9      174.87      145.69     12.40 o
   5  -1   9       29.41       36.19     10.33 o
   6  -1   9      367.63      375.33     24.59 o
   7  -1   9        3.53       -6.22     11.88 o
   8  -1   9        1.26        4.59     11.94 o
   9  -1   9       45.66       34.35     21.37 o
  10  -1   9        4.14      -27.25     18.17 o
  -9   0   9       80.26       70.12     14.11 o
  -8   0   9        2.54       15.97      9.86 o
  -7   0   9      152.53      144.17      9.57 o
  -6   0   9        3.03        9.42      5.86 o
  -5   0   9      103.21      100.68      6.63 o
  -4   0   9      352.37      335.48     17.86 o
  -3   0   9       18.92        2.68      5.66 o
  -2   0   9        0.02        4.13     10.33 o
  -1   0   9      279.44      256.71      8.28 o
   0   0   9      724.65      810.79     18.85 o
   1   0   9      172.08      192.71      7.64 o
   2   0   9      435.22      441.12     12.62 o
   3   0   9       68.10       77.22      9.24 o
   4   0   9       41.61       43.28      9.59 o
   5   0   9       45.62       24.70     10.13 o
   6   0   9       13.64       55.24     11.11 o
   7   0   9      520.93      481.93     28.35 o
   8   0   9      354.09      249.95     28.11 o
   9   0   9      192.14      247.54     28.68 o
  10   0   9       68.37       54.73     45.43 o
  -9   1   9        0.35       39.83     18.29 o
  -8   1   9        0.28       19.36     18.83 o
  -7   1   9      125.46      145.33      7.33 o
  -6   1   9       78.06       70.87      6.08 o
  -5   1   9       47.89       45.14     10.90 o
  -4   1   9      556.32      586.91     23.68 o
  -3   1   9        0.51       -2.74      5.74 o
  -2   1   9       10.28       16.44      8.07 o
  -1   1   9       49.99       79.13     15.45 o
   0   1   9      161.17      202.00      9.29 o
   1   1   9       30.77       46.13      5.70 o
   2   1   9       48.87       55.54      6.20 o
   3   1   9      201.30      207.20     15.40 o
   4   1   9      365.31      326.00     13.45 o
   5   1   9     1775.12     1767.00     47.46 o
   6   1   9     1722.34     1767.96     63.37 o
   7   1   9      293.43      290.79     26.06 o
   8   1   9       21.53       -2.20      8.38 o
   9   1   9        4.00       26.27     12.77 o
  10   1   9        8.36       55.46     25.96 o
  -9   2   9       51.55       63.52     13.58 o
  -8   2   9        6.68       -4.37     16.94 o
  -7   2   9      462.28      452.27     16.70 o
  -6   2   9        5.48        4.67      4.91 o
  -5   2   9        0.83       -2.89      2.35 o
  -4   2   9      406.77      456.76     21.06 o
  -3   2   9       42.69       30.36      7.46 o
  -2   2   9       30.76       24.78      8.27 o
  -1   2   9      445.28      502.94     49.24 o
   0   2   9     1777.16     1817.28     54.35 o
   1   2   9       78.17       90.19      5.90 o
   2   2   9        9.58       45.02      6.22 o
   3   2   9       59.33       92.72      7.32 o
   4   2   9        1.84        4.40      7.42 o
   5   2   9        9.68       -3.11      9.91 o
   6   2   9      176.70      168.43     10.51 o
   7   2   9       22.66       40.28      7.36 o
   8   2   9      146.10      149.04     13.09 o
   9   2   9       52.86       79.48     17.90 o
  10   2   9        1.53        3.33     15.88 o
  -9   3   9      154.81      143.34     41.89 o
  -8   3   9       61.15       57.89     12.23 o
  -7   3   9      130.12      103.87     10.33 o
  -6   3   9      175.21      197.99      9.53 o
  -5   3   9        3.76       -5.30      5.14 o
  -4   3   9      224.84      181.59     13.26 o
  -3   3   9      195.11      189.87     16.40 o
  -2   3   9       26.30       33.76      8.46 o
  -1   3   9     2056.29     2208.79     80.57 o
   0   3   9      443.67      481.18     22.05 o
   1   3   9       47.11       42.77      5.13 o
   2   3   9      265.83      249.71     10.70 o
   3   3   9      179.14      160.56      9.68 o
   4   3   9      382.11      410.46     17.58 o
   5   3   9      376.95      353.94     17.14 o
   6   3   9       84.91       85.53      8.70 o
   7   3   9       30.94       19.33     11.09 o
   8   3   9      102.08       73.24     14.54 o
   9   3   9       15.75       31.29     10.83 o
  10   3   9        1.68       15.03     27.46 o
  11   3   9       89.79       70.70     15.80 o
  -9   4   9       81.99       71.55     16.61 o
  -8   4   9       15.12       -1.90     12.70 o
  -7   4   9       19.28       25.06      8.13 o
  -6   4   9      220.94      198.71     10.88 o
  -5   4   9       95.59       91.59      5.63 o
  -4   4   9      291.17      278.06      8.52 o
  -3   4   9        6.74       -2.53      7.81 o
  -2   4   9       17.53        7.11      8.56 o
  -1   4   9       49.73       37.86      4.12 o
   0   4   9      374.42      346.32     11.99 o
   1   4   9      648.03      638.71     17.04 o
   2   4   9     1680.05     1791.78     41.37 o
   3   4   9      380.95      376.59     19.54 o
   4   4   9        1.82        3.98      6.02 o
   5   4   9      163.62      158.98      8.81 o
   6   4   9      120.37      112.07      9.65 o
   7   4   9       57.95       63.51     13.43 o
   8   4   9       64.65       51.78     10.44 o
   9   4   9       38.39        7.00     12.61 o
  10   4   9       25.05        8.08     24.41 o
  11   4   9        0.02       -2.04     16.19 o
  -9   5   9       14.21        9.55     13.61 o
  -8   5   9       26.20       42.93     19.65 o
  -7   5   9      242.93      256.35     14.48 o
  -6   5   9       83.82       54.00      7.78 o
  -5   5   9        2.07        0.57      6.75 o
  -4   5   9      292.35      269.19     10.37 o
  -3   5   9      277.01      316.58     13.28 o
  -2   5   9       15.46       22.73      3.81 o
  -1   5   9       14.92        5.29      4.47 o
   0   5   9       64.76       45.96      5.90 o
   1   5   9      110.07      103.01      7.12 o
   2   5   9      293.25      322.26     11.26 o
   3   5   9      166.49      145.06      9.44 o
   4   5   9      179.29      199.89     12.21 o
   5   5   9      443.72      433.30     19.06 o
   6   5   9      170.60      165.71     12.20 o
   7   5   9       13.63       -1.31      7.67 o
   8   5   9        5.11        9.74     10.52 o
   9   5   9        0.23       19.94     12.82 o
  10   5   9        5.13        7.84     16.31 o
  11   5   9        0.91       16.22     12.46 o
  -9   6   9        3.14       33.57     16.48 o
  -8   6   9       36.10       22.38     15.62 o
  -7   6   9       16.37       20.66     11.88 o
  -6   6   9       37.05       54.49      6.35 o
  -5   6   9      448.26      457.70     17.44 o
  -4   6   9      255.54      243.35     12.12 o
  -3   6   9        5.09        3.46      5.48 o
  -2   6   9       51.12       40.65     11.80 o
  -1   6   9        0.20       -1.39      5.16 o
   0   6   9       21.47       28.85      5.91 o
   1   6   9       26.59       23.05      6.02 o
   2   6   9     1022.72     1017.61     51.18 o
   3   6   9      561.82      547.96     19.67 o
   4   6   9      108.99       99.98      8.11 o
   5   6   9       21.46       14.27     13.60 o
   6   6   9       40.58       28.45     18.50 o
   7   6   9        9.28       -6.70      8.30 o
   8   6   9        0.12        9.25      8.22 o
   9   6   9        8.35       14.78     19.58 o
  10   6   9      116.71      143.56     25.41 o
  11   6   9       28.19       17.70     19.85 o
  -8   7   9      126.11      187.71     27.54 o
  -7   7   9      307.63      365.53     25.88 o
  -6   7   9      104.05       97.88     12.76 o
  -5   7   9       35.73       48.61     12.42 o
  -4   7   9        6.92        3.44      5.90 o
  -3   7   9      156.60      134.19     10.67 o
  -2   7   9        1.02      -11.96      7.97 o
  -1   7   9      155.66      125.85      7.54 o
   0   7   9       92.99       84.22      8.17 o
   1   7   9       18.90       20.05      6.09 o
   2   7   9        0.00        1.99      8.58 o
   3   7   9      246.31      231.49     12.04 o
   4   7   9      180.59      127.11     14.18 o
   5   7   9        7.50       -3.03      8.61 o
   6   7   9       16.95       23.46      9.74 o
   7   7   9      118.29      113.31     17.17 o
   8   7   9        9.24       33.23     10.72 o
   9   7   9       68.34      114.56     17.11 o
  10   7   9       14.49       19.66     17.24 o
  -8   8   9       12.36       63.13     28.02 o
  -7   8   9      182.14      199.25     34.71 o
  -6   8   9        2.69       -8.57     10.30 o
  -5   8   9        1.97       14.68      9.65 o
  -4   8   9     1071.89     1054.59     44.53 o
  -3   8   9      564.51      557.07     23.94 o
  -2   8   9       81.21       67.68      7.51 o
  -1   8   9     1257.97     1357.34     51.24 o
   0   8   9      278.80      259.26     11.42 o
   1   8   9       48.30       51.87      9.21 o
   2   8   9      184.79      169.33     10.40 o
   3   8   9       98.43       91.97     10.66 o
   4   8   9       20.90        6.08      7.93 o
   5   8   9       39.68        8.72      9.85 o
   6   8   9        8.87       -0.51      9.07 o
   7   8   9       51.94       58.19     11.11 o
   8   8   9        2.97       -3.07      9.95 o
   9   8   9     1003.30     1097.31     94.78 o
  10   8   9       62.54       41.40     32.99 o
  -7   9   9       82.16      101.61     19.41 o
  -6   9   9        0.90       -6.56     15.18 o
  -5   9   9       21.20       35.00     15.38 o
  -4   9   9       11.90       15.35     12.71 o
  -3   9   9       10.73       -3.11      9.32 o
  -2   9   9       44.78       33.51      6.25 o
  -1   9   9     1128.27     1100.97     49.39 o
   0   9   9      447.88      494.34     20.99 o
   1   9   9       46.43       62.04      9.06 o
   2   9   9      389.52      331.52     14.10 o
   3   9   9        0.97        0.90     10.81 o
   4   9   9       15.84       12.93      7.37 o
   5   9   9        2.57        6.21     12.66 o
   6   9   9      115.60      100.43     13.78 o
   7   9   9      267.73      226.26     22.05 o
   8   9   9       49.85       75.96     25.86 o
   9   9   9      381.13      359.69     61.10 o
  10   9   9       18.12       44.40     19.13 o
  -7  10   9        3.45      -29.22     19.91 o
  -6  10   9        0.43       28.77     40.34 o
  -5  10   9        3.66       -0.72     14.80 o
  -4  10   9       16.43       23.82      9.89 o
  -3  10   9        2.03       -9.63      9.38 o
  -2  10   9       30.51       27.12     11.59 o
  -1  10   9        2.14       16.95     13.45 o
   0  10   9       54.61       47.40     11.60 o
   1  10   9       23.45       -5.34     10.79 o
   2  10   9       87.26       50.81      9.28 o
   3  10   9        9.98       -5.20      8.12 o
   4  10   9       41.00       40.95     10.03 o
   5  10   9       47.07       55.59     10.97 o
   6  10   9        0.06       25.59     21.08 o
   7  10   9       24.88       54.50     28.43 o
   8  10   9       30.61       50.75     14.75 o
   9  10   9       19.37       -8.39     14.38 o
  10  10   9        0.19      -23.90     15.93 o
  -6  11   9      135.52      141.18     23.32 o
  -5  11   9       14.59       25.78     14.50 o
  -4  11   9        0.70       -8.93     14.99 o
  -3  11   9        9.33       14.17      9.36 o
  -2  11   9       11.19       21.69     10.03 o
  -1  11   9      739.38      773.55     53.39 o
   0  11   9     2156.81     2240.12    102.67 o
   1  11   9      289.24      329.04     28.73 o
   2  11   9      155.91      166.90     14.79 o
   3  11   9      430.87      367.03     27.36 o
   4  11   9       33.59       33.75     10.01 o
   5  11   9       89.53      124.64     14.82 o
   6  11   9       34.16       33.73     12.06 o
   7  11   9       20.86       -2.01     24.03 o
   8  11   9       17.71       -4.59     14.98 o
   9  11   9       38.01       13.43     15.18 o
  -6  12   9        5.73      -19.37     19.82 o
  -5  12   9        5.20        3.92     17.77 o
  -4  12   9        1.47        6.57     15.01 o
  -3  12   9        4.39       52.80     21.94 o
  -2  12   9        1.00       -4.21     24.67 o
  -1  12   9      138.44       98.21     16.57 o
   0  12   9      388.97      380.23     29.19 o
   1  12   9       17.48       97.30     26.18 o
   2  12   9       48.64       32.14     13.77 o
   3  12   9       15.51      -15.20     10.65 o
   4  12   9      118.86      108.33     12.57 o
   5  12   9      140.01      166.26     17.31 o
   6  12   9       44.24       55.47     14.94 o
   7  12   9       11.82       -4.77     11.70 o
   8  12   9        0.00       32.22     16.68 o
   9  12   9       80.24       57.21     13.18 o
  -5  13   9        7.13       33.19     21.65 o
  -4  13   9       12.34      -11.24     20.03 o
  -3  13   9        0.14        1.60     13.88 o
  -2  13   9       91.94       64.58     26.39 o
  -1  13   9       36.13       14.09      9.69 o
   0  13   9       15.06       19.62     17.95 o
   1  13   9        8.61       -1.73     15.59 o
   2  13   9      111.98      125.87     16.93 o
   3  13   9       29.94       32.44     12.67 o
   4  13   9       22.85       -0.06     12.90 o
   5  13   9       16.03        6.00     12.00 o
   6  13   9        5.85       -2.68     14.88 o
   7  13   9        0.09       19.37     16.52 o
   8  13   9       15.64       56.96     25.21 o
  -4  14   9       33.81       79.60     23.07 o
  -3  14   9       32.03       73.70     32.08 o
  -2  14   9        3.82        0.45     12.46 o
  -1  14   9        7.21       39.76     15.06 o
   0  14   9       17.03      -20.49     17.65 o
   1  14   9       99.82       90.25     16.79 o
   2  14   9       76.22        7.62     14.61 o
   3  14   9      144.49      136.26     31.27 o
   4  14   9      175.60      206.15     19.57 o
   5  14   9       62.97       66.01     15.83 o
   6  14   9        2.43        4.40     19.60 o
   7  14   9       19.32       34.23     16.41 o
  -3  15   9       11.23      109.21     31.86 o
  -2  15   9        1.37       24.41     18.13 o
  -1  15   9       63.48       53.42     17.08 o
   0  15   9       12.03      -13.72     13.22 o
   1  15   9      214.57      201.78     40.12 o
   2  15   9       57.96      106.42     31.76 o
   3  15   9      179.33      178.58     23.32 o
   4  15   9        0.74       15.17     17.31 o
   5  15   9        4.25        7.26     13.92 o
   6  15   9        0.93      -19.75     19.80 o
  -1  16   9       17.72       13.52     23.39 o
   0  16   9        0.41       32.81     18.58 o
   1  16   9        0.36       60.19     34.22 o
   2  16   9        0.00        9.47     18.79 o
   3  16   9       36.17       70.50     19.91 o
   4  16   9       21.19       27.89     34.33 o
   5  16   9       11.55        8.70     16.43 o
  -1 -11  10       44.15       11.11     20.97 o
   0 -11  10       37.26       36.34     17.38 o
  -4 -10  10        7.24       13.03     27.89 o
  -3 -10  10       19.49       35.59     36.64 o
  -2 -10  10        0.46       15.60     25.64 o
  -1 -10  10        1.20        7.51     41.52 o
   0 -10  10        3.12      -23.11     20.25 o
   1 -10  10       16.17        5.45     19.15 o
   2 -10  10       17.26       19.17     13.30 o
   3 -10  10        6.93      -20.08     16.33 o
  -5  -9  10       49.31       42.15     16.68 o
  -4  -9  10        0.29        6.94     15.97 o
  -3  -9  10      106.79       67.91     26.66 o
  -2  -9  10        4.89        9.48     14.41 o
  -1  -9  10        5.88       15.00     22.63 o
   0  -9  10       23.22       14.49     10.78 o
   1  -9  10        5.98       30.47      8.95 o
   2  -9  10        1.18        3.48     10.86 o
   3  -9  10      128.55      113.19     22.88 o
   4  -9  10       19.06       28.89     14.87 o
  -6  -8  10      119.12      148.58     24.23 o
  -5  -8  10       19.42       84.97     31.11 o
  -4  -8  10        0.00       -5.15     17.58 o
  -3  -8  10      114.86      123.21     16.98 o
  -2  -8  10        9.87       -4.88     12.90 o
  -1  -8  10        0.13       33.13     12.01 o
   0  -8  10        0.60        1.37     16.49 o
   1  -8  10        0.03       37.31     11.43 o
   2  -8  10        1.10       -7.57     20.34 o
   3  -8  10        2.41       36.13     15.94 o
   4  -8  10        1.56       -3.09     17.71 o
   5  -8  10        1.63      -26.97     18.39 o
  -7  -7  10      106.88      107.05     23.82 o
  -6  -7  10        2.46      -38.84     27.14 o
  -5  -7  10       43.38       71.02     40.98 o
  -4  -7  10        3.27       -7.71     10.61 o
  -3  -7  10       10.84       51.87     11.83 o
  -2  -7  10       11.77       -3.89     12.25 o
  -1  -7  10        4.66       11.99     10.71 o
   0  -7  10       18.80       11.96      8.46 o
   1  -7  10        1.16       -4.14     12.76 o
   2  -7  10        6.28       -6.30     10.29 o
   3  -7  10      128.43      132.18     17.61 o
   4  -7  10       21.62       59.91     20.20 o
   5  -7  10        6.77       -9.03     23.33 o
   6  -7  10       24.87       15.55     15.08 o
  -7  -6  10        9.17       -9.69     20.71 o
  -6  -6  10      343.96      365.69     28.99 o
  -5  -6  10       56.42       14.86     18.49 o
  -4  -6  10        0.02        3.78      8.75 o
  -3  -6  10      244.17      159.58     16.03 o
  -2  -6  10       14.97        7.70      7.55 o
  -1  -6  10        1.67        5.45      7.70 o
   0  -6  10      228.45      215.84     16.04 o
   1  -6  10      136.76      103.01     14.41 o
   2  -6  10       49.19       31.92     12.47 o
   3  -6  10       96.29       63.40     19.85 o
   4  -6  10       49.73       45.42     13.22 o
   5  -6  10        1.41       14.42     16.10 o
   6  -6  10       27.85       11.52     14.54 o
   7  -6  10      323.93      319.07     34.85 o
  -8  -5  10       82.50       93.87     18.67 o
  -7  -5  10        4.76       19.47     13.14 o
  -6  -5  10        8.93       22.57     13.30 o
  -5  -5  10      181.37      161.04     13.81 o
  -4  -5  10       12.09       27.71      7.55 o
  -3  -5  10      688.99      625.32     30.21 o
  -2  -5  10       37.17       24.68     17.93 o
  -1  -5  10        3.29       14.08      7.19 o
   0  -5  10       28.50       21.56     14.44 o
   1  -5  10      712.33      716.24     34.60 o
   2  -5  10      364.27      355.06     16.85 o
   3  -5  10      339.26      340.01     24.20 o
   4  -5  10       50.20       30.62     11.95 o
   5  -5  10        4.44       41.20     10.29 o
   6  -5  10       25.97       60.43     21.82 o
   7  -5  10       44.62       26.74     18.74 o
   8  -5  10       36.64        4.58     19.05 o
  -8  -4  10        0.50       -5.15     14.05 o
  -7  -4  10        0.09       -6.48     11.10 o
  -6  -4  10       90.58      111.92     11.36 o
  -5  -4  10       31.98       35.69      7.44 o
  -4  -4  10        0.58       25.34      7.97 o
  -3  -4  10     1066.56     1117.38     36.89 o
  -2  -4  10        0.01       -0.28      5.57 o
  -1  -4  10      115.25      126.56      6.39 o
   0  -4  10      169.87      192.89      9.47 o
   1  -4  10       11.70        6.95     10.61 o
   2  -4  10        5.69        0.26      9.31 o
   3  -4  10      297.96      324.29     15.58 o
   4  -4  10       85.48       81.21      9.63 o
   5  -4  10        5.54       -8.62      7.51 o
   6  -4  10       96.78       96.81     11.90 o
   7  -4  10        3.97       19.86     17.42 o
   8  -4  10        0.01        0.71     23.98 o
  -8  -3  10       11.71        9.23     12.66 o
  -7  -3  10      123.23      133.31     12.08 o
  -6  -3  10        4.69        5.68      6.58 o
  -5  -3  10        5.13       30.47      5.76 o
  -4  -3  10       55.13       64.72      6.08 o
  -3  -3  10     1563.19     1661.07     55.31 o
  -2  -3  10     1086.77     1093.03     43.86 o
  -1  -3  10      757.86      850.19     34.18 o
   0  -3  10      166.11      190.33     11.59 o
   1  -3  10        4.13       -0.41      7.54 o
   2  -3  10        1.55        5.89      7.33 o
   3  -3  10     1730.01     1752.66     66.05 o
   4  -3  10      353.81      319.45     17.70 o
   5  -3  10       44.95       35.62     10.85 o
   6  -3  10       49.75       18.08     13.56 o
   7  -3  10       58.10       43.07     15.94 o
   8  -3  10       15.40       20.10     13.64 o
   9  -3  10       62.85       34.12     31.33 o
  -9  -2  10        8.02        1.46     10.26 o
  -8  -2  10        1.84       11.58      9.34 o
  -7  -2  10       25.87       15.54      9.88 o
  -6  -2  10      154.68      148.75     10.03 o
  -5  -2  10       14.35       36.82      7.79 o
  -4  -2  10      176.46      155.26      5.17 o
  -3  -2  10      366.55      349.19      9.54 o
  -2  -2  10      961.99      982.25     24.93 o
  -1  -2  10      607.96      643.34     19.62 o
   0  -2  10      150.96      144.44     12.79 o
   1  -2  10     1263.18     1330.91     61.98 o
   2  -2  10       58.40       49.61      7.42 o
   3  -2  10      999.50     1010.57     33.11 o
   4  -2  10        1.41        8.28      9.42 o
   5  -2  10      192.38      185.02     16.29 o
   6  -2  10       36.16       21.17     10.30 o
   7  -2  10       54.33       60.74     17.76 o
   8  -2  10      104.86       93.59     19.17 o
   9  -2  10        0.23       36.02     39.91 o
  -9  -1  10        0.00       67.37     20.54 o
  -8  -1  10       11.70       -0.92     10.22 o
  -7  -1  10       22.13       18.13     14.62 o
  -6  -1  10     1034.68     1034.28     30.74 o
  -5  -1  10       60.56       50.56     15.99 o
  -4  -1  10      351.85      371.38     21.47 o
  -3  -1  10      220.84      216.96     18.55 o
  -2  -1  10      105.59       70.84      8.04 o
  -1  -1  10       22.82       19.07      8.96 o
   0  -1  10        5.56        3.52      5.06 o
   1  -1  10      418.93      404.21     12.94 o
   2  -1  10        4.48       -5.85      8.03 o
   3  -1  10       67.00       43.61      7.87 o
   4  -1  10       24.64       37.06     13.84 o
   5  -1  10      101.76       84.57     11.70 o
   6  -1  10        9.19       16.97     13.56 o
   7  -1  10      169.69      177.63     21.01 o
   8  -1  10       29.29        5.52     24.30 o
   9  -1  10       48.09       92.91     25.00 o
  -9   0  10      122.87       77.48     17.05 o
  -8   0  10        1.52      -10.61     10.51 o
  -7   0  10      486.14      495.19     21.13 o
  -6   0  10      619.89      613.21     33.52 o
  -5   0  10      652.10      702.67     39.53 o
  -4   0  10       17.76      -14.69     16.25 o
  -3   0  10       16.00       23.81      7.33 o
  -2   0  10      544.07      614.28     41.36 o
  -1   0  10       19.71       13.47      4.22 o
   0   0  10      818.54      851.88     22.62 o
   1   0  10      229.04      233.50      7.89 o
   2   0  10       23.38       17.06      5.54 o
   3   0  10       27.42       24.25      6.55 o
   4   0  10      244.48      166.19     14.22 o
   5   0  10       14.51       58.49     10.84 o
   6   0  10       57.86       76.06     11.83 o
   7   0  10      115.52       68.86     23.17 o
   8   0  10       21.15       59.27     17.76 o
   9   0  10        3.93       29.84     16.51 o
  10   0  10       84.28      103.30     25.79 o
  -9   1  10       53.30        9.37     21.68 o
  -8   1  10       19.96       -0.57     10.21 o
  -7   1  10       38.16       19.18     11.20 o
  -6   1  10      484.71      521.84     53.46 o
  -5   1  10      202.60      158.60     17.76 o
  -4   1  10       41.64       12.96     11.26 o
  -3   1  10      292.12      300.97     17.47 o
  -1   1  10      100.84       87.33     17.38 o
   0   1  10      464.21      470.34     13.54 o
   1   1  10      196.59      206.57      9.45 o
   2   1  10        2.70       19.22      7.01 o
   3   1  10       84.04       78.60      8.85 o
   4   1  10      619.45      612.00     26.83 o
   5   1  10      152.14      145.21     13.21 o
   6   1  10      372.25      320.17     36.32 o
   7   1  10      787.37      760.67     40.02 o
   8   1  10        2.58       10.56     10.51 o
   9   1  10       74.90      112.32     22.31 o
  10   1  10      147.97       98.74     22.86 o
  -9   2  10        7.34       47.57     24.19 o
  -8   2  10       39.58       53.90     14.62 o
  -7   2  10      212.61      200.41     13.10 o
  -6   2  10       39.29        4.35     16.45 o
  -5   2  10        0.14       -6.24     11.67 o
  -4   2  10      288.00      354.34     23.00 o
  -3   2  10      363.56      327.24     30.09 o
  -2   2  10      315.39      328.68     18.44 o
  -1   2  10       17.80       73.49     24.89 o
   0   2  10      922.26      881.33     28.77 o
   1   2  10       58.38       81.19      7.26 o
   2   2  10       52.41       37.15      6.21 o
   3   2  10       93.18       64.96      7.90 o
   4   2  10      459.72      520.51     25.81 o
   5   2  10      272.57      272.38     18.59 o
   6   2  10       91.82       95.35      9.22 o
   7   2  10      180.84      168.85     12.39 o
   8   2  10       92.39      101.06     11.87 o
   9   2  10      103.29       90.24     21.56 o
  10   2  10       11.30       47.74     20.81 o
  -9   3  10      162.99      146.26     16.70 o
  -8   3  10        4.08      -13.76     11.82 o
  -7   3  10       52.43       49.60      5.80 o
  -6   3  10       21.25       21.34      4.14 o
  -5   3  10      183.09      198.77     18.11 o
  -4   3  10       70.55       50.73     11.73 o
  -3   3  10       31.74       31.40      8.17 o
  -2   3  10     1158.30     1200.94     76.31 o
  -1   3  10      505.14      502.82     25.71 o
   0   3  10       53.90       66.37      9.80 o
   1   3  10        7.42       10.63      4.92 o
   2   3  10       13.50       14.75      5.53 o
   3   3  10        1.45        3.18      5.19 o
   4   3  10       43.75       46.73      7.11 o
   5   3  10      110.61      102.89      8.97 o
   6   3  10      161.28      140.30      9.85 o
   7   3  10       73.54       61.62     10.16 o
   8   3  10        6.59        1.50     16.87 o
   9   3  10        1.44       69.52     26.93 o
  10   3  10        7.49      -18.10     12.07 o
  -9   4  10       44.79       49.96     14.71 o
  -8   4  10        5.99        4.17     11.26 o
  -7   4  10       20.63       15.70      6.29 o
  -6   4  10      108.05       88.17      8.67 o
  -5   4  10       11.26        6.79      7.23 o
  -4   4  10      209.79      235.66     19.03 o
  -3   4  10       32.74       11.08     14.00 o
  -2   4  10       36.65       58.22     10.58 o
  -1   4  10      267.73      302.51     17.56 o
   0   4  10       29.95       14.04      4.38 o
   1   4  10      667.09      670.73     21.41 o
   2   4  10       38.52       13.09      6.45 o
   3   4  10       54.11       37.16      7.35 o
   4   4  10       29.68       47.38      7.71 o
   5   4  10       26.34       35.85      7.88 o
   6   4  10      224.45      223.07     14.64 o
   7   4  10      268.95      206.41     14.38 o
   8   4  10      253.72      256.53     21.34 o
   9   4  10        5.59      -11.53     13.43 o
  10   4  10        8.43        3.84     12.74 o
  -8   5  10       76.31       65.47     12.53 o
  -7   5  10        9.85       18.25      7.73 o
  -6   5  10       33.28       54.78      5.51 o
  -5   5  10       30.35       28.75      4.22 o
  -4   5  10       19.50       21.27      4.52 o
  -3   5  10       32.98       28.43      3.18 o
  -2   5  10      153.57      144.86      4.47 o
  -1   5  10       42.08       53.91      4.52 o
   0   5  10      399.56      439.02     17.82 o
   1   5  10      645.52      676.28     19.55 o
   2   5  10      278.72      253.69     13.75 o
   3   5  10       95.33       92.08      8.38 o
   4   5  10        6.49       18.69      7.16 o
   5   5  10       22.92       28.11     11.80 o
   6   5  10       14.53       19.67      9.09 o
   7   5  10       83.07       73.14     14.74 o
   8   5  10        0.29       30.72     14.30 o
  10   5  10       80.13      114.90     19.76 o
  -8   6  10       24.46       71.84     25.58 o
  -7   6  10       20.69       40.34     21.24 o
  -6   6  10       83.86       80.70      9.57 o
  -5   6  10       88.75       94.27      6.78 o
  -4   6  10        2.64       28.22      7.99 o
  -3   6  10      163.95      148.95      7.37 o
  -2   6  10       54.37       56.14      5.74 o
  -1   6  10        4.87        2.71      5.85 o
   0   6  10       38.36       45.09      7.46 o
   1   6  10       19.51       18.22      7.72 o
   2   6  10        0.13       -5.45      8.75 o
   3   6  10      304.33      276.86     16.72 o
   4   6  10      816.57      764.62     25.48 o
   5   6  10        0.05      -13.04      8.69 o
   6   6  10       10.73       35.51     10.62 o
   7   6  10       65.85       76.16      9.60 o
   8   6  10        0.62       19.27     11.95 o
   9   6  10        0.13      -15.70     10.47 o
  10   6  10       21.81       36.06     12.16 o
  -8   7  10        5.48       11.33     14.80 o
  -7   7  10        8.22      -34.12     22.74 o
  -6   7  10      193.15      218.56     32.99 o
  -5   7  10       27.86       34.60      7.80 o
  -4   7  10        1.80        7.71      5.95 o
  -3   7  10      169.87      144.97      9.86 o
  -2   7  10       80.77       87.74      7.93 o
  -1   7  10       13.31       13.98      9.07 o
   0   7  10        2.61       10.80      5.63 o
   1   7  10      251.85      258.04     13.71 o
   2   7  10        9.02       -1.59      7.24 o
   3   7  10      222.01      182.24     12.25 o
   4   7  10       15.85       23.10      9.09 o
   5   7  10       60.25       60.80     13.55 o
   6   7  10        0.80       20.70     13.35 o
   7   7  10       11.34       -4.04     12.79 o
   8   7  10      149.72      118.03     18.58 o
   9   7  10       30.60       55.36     24.57 o
  10   7  10       46.18      107.55     21.47 o
  -7   8  10       12.99       13.62     29.40 o
  -6   8  10       35.02       29.93     16.90 o
  -5   8  10       50.74       75.72     14.35 o
  -4   8  10      118.04      117.45     10.12 o
  -3   8  10        0.05       -4.94      6.29 o
  -2   8  10      472.75      464.04     23.94 o
  -1   8  10        0.00        1.17      5.12 o
   0   8  10      112.25      116.45      8.80 o
   1   8  10      266.90      285.03     14.87 o
   2   8  10       28.12       29.54      7.31 o
   3   8  10       58.55       34.43      7.92 o
   4   8  10       38.01       55.08      9.35 o
   5   8  10        5.98       -2.50     13.44 o
   6   8  10       11.87       10.54      9.17 o
   7   8  10       94.29      121.05     14.03 o
   8   8  10       33.01       51.71     14.10 o
   9   8  10       13.49        5.04     22.64 o
  10   8  10       17.02      -16.15     16.66 o
  -7   9  10        3.41      -11.87     16.68 o
  -6   9  10      247.04      190.55     24.53 o
  -5   9  10      128.59      136.32     15.84 o
  -4   9  10        3.86       -0.93      9.28 o
  -3   9  10       71.09       54.88      8.38 o
  -2   9  10      232.88      212.57     16.28 o
  -1   9  10      162.32      158.82     11.13 o
   0   9  10       93.58       81.25      8.63 o
   1   9  10     1276.52     1336.25     65.04 o
   2   9  10      363.75      338.00     16.88 o
   3   9  10       10.67        3.55      7.26 o
   4   9  10      286.41      290.06     20.10 o
   5   9  10       68.84       97.39     10.83 o
   6   9  10        3.93       13.76     10.49 o
   7   9  10      126.16      119.05     14.80 o
   8   9  10      188.79      229.27     22.76 o
   9   9  10       21.26        3.48     16.90 o
  10   9  10        9.53       28.97     23.39 o
  -6  10  10        0.29       76.60     33.47 o
  -5  10  10        1.38       57.56     24.78 o
  -4  10  10        2.75       24.86     12.93 o
  -3  10  10      191.41      203.97     21.28 o
  -2  10  10       23.08       36.49      8.72 o
  -1  10  10        9.39       19.10      8.52 o
   0  10  10        3.05       28.20     10.36 o
   1  10  10       71.25       29.85      9.76 o
   2  10  10        5.29        8.56     17.43 o
   3  10  10      214.95      199.28     18.93 o
   4  10  10      817.64      820.82     48.98 o
   5  10  10       41.80       18.53     14.01 o
   6  10  10       76.56       79.07     16.41 o
   7  10  10     1093.53     1246.92     61.52 o
   8  10  10       71.72       67.72     13.93 o
   9  10  10        2.65       -8.96      9.42 o
  -6  11  10        1.06       45.76     20.26 o
  -5  11  10        9.68        9.59     22.96 o
  -4  11  10       21.41       66.04     29.77 o
  -3  11  10        7.69       23.88     11.28 o
  -2  11  10       36.60       10.25      9.11 o
  -1  11  10       11.66       49.83     15.61 o
   0  11  10      178.46      104.09     15.15 o
   1  11  10       45.99       43.74     12.89 o
   2  11  10        9.99       33.15      9.16 o
   3  11  10        0.57       23.02     14.85 o
   4  11  10       97.82      101.53     13.95 o
   5  11  10       17.59        3.97     26.07 o
   6  11  10        0.25       -6.58     13.91 o
   7  11  10      691.81      765.28     42.82 o
   8  11  10      211.24      211.94     23.78 o
   9  11  10       17.92       14.15     11.80 o
  -5  12  10        1.79      -11.37     28.86 o
  -4  12  10        0.21       13.33     14.85 o
  -3  12  10       38.00       84.44     23.27 o
  -2  12  10      184.18      175.81     17.96 o
  -1  12  10       17.58        6.53     12.99 o
   0  12  10      566.00      536.45     54.59 o
   1  12  10       45.47       40.91     12.44 o
   2  12  10        5.08        8.37      9.52 o
   3  12  10       28.42       23.57     20.08 o
   4  12  10      349.39      375.32     22.24 o
   5  12  10       95.40      109.11     16.46 o
   6  12  10        1.87       -6.03     25.91 o
   7  12  10        1.85       21.46     21.89 o
   8  12  10       11.87       13.59     13.39 o
  -4  13  10        8.79        0.09     31.54 o
  -3  13  10       12.87       -0.39     16.50 o
  -2  13  10       11.59       20.12     14.15 o
  -1  13  10        1.03       19.11     11.48 o
   0  13  10        3.07       25.46     15.46 o
   1  13  10       75.15       58.72     12.07 o
   2  13  10        0.10       -1.64     14.26 o
   3  13  10       24.37       19.54     11.58 o
   4  13  10        2.68       -5.59     18.98 o
   5  13  10       21.61      -17.43     20.65 o
   6  13  10        8.53      -21.64     17.49 o
   7  13  10        0.59        5.43     17.41 o
   8  13  10       39.23        9.62     14.51 o
  -3  14  10        1.73       -9.44     21.24 o
  -2  14  10       21.69       27.10     20.12 o
  -1  14  10        7.35       -1.43     14.61 o
   0  14  10        0.86      -19.87     15.28 o
   1  14  10       60.90       40.55     18.29 o
   2  14  10       46.61       66.01     17.41 o
   3  14  10        1.24      -13.41     11.38 o
   4  14  10      105.38      109.85     20.86 o
   5  14  10       96.87      116.58     18.15 o
   6  14  10        2.74       -5.38     23.11 o
   7  14  10      100.35      149.02     22.55 o
  -2  15  10       13.66       59.27     17.89 o
  -1  15  10       52.96       76.11     17.12 o
   0  15  10       59.63       -2.14     17.38 o
   1  15  10      247.63      149.55     34.12 o
   2  15  10       45.94       20.15     18.72 o
   3  15  10        6.02      -21.48     14.75 o
   4  15  10      107.76      125.08     21.27 o
   5  15  10       13.78       37.96     15.16 o
   6  15  10        3.63      -28.50     20.90 o
   0  16  10      151.13       91.16     19.29 o
   1  16  10       20.62        4.89     22.44 o
   2  16  10        6.89        5.18     18.08 o
   3  16  10        2.41       28.97     26.61 o
   4  16  10       17.86        5.99     14.98 o
  -1 -10  11        7.59       27.80     20.58 o
   0 -10  11        3.12       33.96     38.51 o
  -4  -9  11       13.01       67.37     21.56 o
  -3  -9  11       12.25       13.41     36.58 o
  -2  -9  11      114.00      135.64     25.90 o
  -1  -9  11       10.94        0.83     17.24 o
   0  -9  11       28.79       34.26     15.40 o
   1  -9  11        9.72       21.67     20.43 o
   2  -9  11        3.24       19.70     22.81 o
   3  -9  11        0.65        7.41     38.35 o
  -5  -8  11        0.01        3.96     14.41 o
  -4  -8  11        0.11       34.76     15.35 o
  -3  -8  11        0.14       -2.40     16.63 o
  -2  -8  11        5.29      -14.74     19.63 o
  -1  -8  11        0.06       -7.62     15.54 o
   0  -8  11        2.25       28.09     11.48 o
   1  -8  11       22.73       19.15     12.14 o
   2  -8  11       18.49       -2.90     19.61 o
   3  -8  11       21.05       35.65     14.41 o
   4  -8  11       15.88        9.75     16.29 o
  -6  -7  11        3.39       -1.33     13.23 o
  -5  -7  11       64.80      129.28     33.69 o
  -4  -7  11        8.49       47.96     30.04 o
  -3  -7  11       69.51       78.15     18.93 o
  -2  -7  11        0.02      -10.26     11.04 o
  -1  -7  11        5.79       -3.06      8.89 o
   0  -7  11        1.61       19.44     12.41 o
   1  -7  11       11.11       -3.78     18.67 o
   2  -7  11       19.83       48.58     14.26 o
   3  -7  11       20.83       -9.73     19.58 o
   4  -7  11        1.42        4.18     13.82 o
   5  -7  11       13.21       -4.00     17.35 o
  -6  -6  11       51.80       39.56     13.76 o
  -5  -6  11       71.88       89.32     17.49 o
  -4  -6  11       46.11       36.48     14.54 o
  -3  -6  11        3.14      -18.61     12.40 o
  -2  -6  11       34.43        6.94      8.47 o
  -1  -6  11       13.83        5.33      8.98 o
   0  -6  11       58.04       63.77     11.21 o
   1  -6  11       40.01       23.02     11.69 o
   2  -6  11       10.92      -22.72     15.61 o
   3  -6  11       36.49       31.28     13.35 o
   4  -6  11        0.08        6.61     14.35 o
   5  -6  11        0.68      -18.39     17.64 o
   6  -6  11        4.90        5.53     18.97 o
  -7  -5  11        7.52       60.51     31.97 o
  -5  -5  11        1.09       10.51     12.12 o
  -4  -5  11      100.81      100.44     12.07 o
  -3  -5  11       39.13       36.98     12.90 o
  -2  -5  11      295.11      330.81     23.84 o
  -1  -5  11      215.29      239.58     16.37 o
   0  -5  11        9.34       13.28     10.03 o
   1  -5  11       17.23       30.53     10.63 o
   2  -5  11        1.77        1.43     13.25 o
   3  -5  11        4.49       18.91      7.21 o
   4  -5  11      102.04      132.73     15.12 o
   5  -5  11      134.36       82.60     25.40 o
   6  -5  11       13.39       -7.06     19.42 o
   7  -5  11        8.21       10.99     16.50 o
  -7  -4  11        9.30        9.12     11.48 o
  -6  -4  11        2.62       30.36     33.26 o
  -5  -4  11      220.49      213.59     25.64 o
  -4  -4  11        0.64       10.65     11.31 o
  -3  -4  11       72.08       60.29      7.01 o
  -2  -4  11       12.61       12.43      9.06 o
  -1  -4  11       98.59       98.46      5.93 o
   0  -4  11      116.08      112.34      6.83 o
   1  -4  11      177.80      181.86     14.06 o
   2  -4  11        0.07       -0.10      9.29 o
   3  -4  11       13.86       24.76      7.85 o
   4  -4  11      222.87      233.10     15.84 o
   5  -4  11      181.88      158.00     16.07 o
   6  -4  11        0.41        2.32     14.43 o
   7  -4  11      195.02      173.32     21.49 o
   8  -4  11        6.53       45.59     17.34 o
  -7  -3  11        1.26        2.25      7.72 o
  -6  -3  11        1.95       70.81     31.97 o
  -5  -3  11      107.22       81.57     11.69 o
  -4  -3  11        3.52       12.59      4.30 o
  -3  -3  11       19.97       18.64      5.98 o
  -2  -3  11      176.36      179.00     12.18 o
  -1  -3  11       35.51       64.70      7.44 o
   0  -3  11        1.74        3.08      6.52 o
   1  -3  11      317.17      292.94     20.29 o
   2  -3  11       51.72       47.13     11.66 o
   3  -3  11       50.97       25.82      9.82 o
   4  -3  11        0.76      -10.84      7.23 o
   5  -3  11        7.78       11.81     10.91 o
   6  -3  11        1.60       19.78     11.37 o
   7  -3  11        9.46        7.71     14.67 o
   8  -3  11       31.09       -9.46     21.74 o
  -8  -2  11       13.38      -10.42      7.39 o
  -7  -2  11       29.95       39.41     19.04 o
  -6  -2  11       58.54       84.83     21.08 o
  -5  -2  11     1810.85     1838.33     80.26 o
  -4  -2  11        5.70       17.81      5.57 o
  -3  -2  11      453.28      319.22     19.77 o
  -2  -2  11        8.41       15.44      4.59 o
  -1  -2  11      213.38      210.87     10.89 o
   0  -2  11       27.36       37.29      5.69 o
   1  -2  11       12.52       22.96     23.87 o
   2  -2  11       35.80       63.12     10.99 o
   3  -2  11       15.42       20.90      9.59 o
   4  -2  11      355.52      342.05     26.34 o
   5  -2  11        6.49        6.52     12.29 o
   6  -2  11        5.86        3.33      8.96 o
   7  -2  11       73.18       40.78     17.30 o
   8  -2  11      117.68      102.06     21.64 o
   9  -2  11       46.66       60.29     18.51 o
  -8  -1  11        8.13       -1.31     18.43 o
  -7  -1  11        0.80        7.51     17.49 o
  -6  -1  11       39.38       29.51     14.38 o
  -5  -1  11      164.63      137.75     22.53 o
  -4  -1  11      245.98      262.58     16.41 o
  -3  -1  11      384.38      370.63     16.73 o
  -2  -1  11     1740.54     1750.02     72.37 o
  -1  -1  11       37.74       33.46      4.69 o
   0  -1  11      158.23      141.28      7.85 o
   1  -1  11     2207.22     2275.73     51.78 o
   2  -1  11      451.85      483.26     23.64 o
   3  -1  11       18.57       -1.09      8.46 o
   4  -1  11     4044.31     4131.91    173.40 o
   5  -1  11     1765.78     1776.74     62.32 o
   6  -1  11       28.33       24.49      9.89 o
   7  -1  11      264.98      224.13     25.19 o
   8  -1  11      164.60       87.54     31.33 o
   9  -1  11       71.91      121.20     23.65 o
  -8   0  11       60.32       60.57     14.31 o
  -7   0  11       21.70       13.25     16.22 o
  -6   0  11      318.51      307.83     20.31 o
  -5   0  11      426.57      427.10     34.62 o
  -4   0  11        1.83        0.45      6.93 o
  -3   0  11       17.02        3.58      8.97 o
  -2   0  11       20.81        2.65     14.12 o
  -1   0  11        7.86       10.27      6.88 o
   0   0  11       77.99       86.18      7.00 o
   1   0  11      863.55      850.14     22.62 o
   2   0  11      256.60      273.62      9.50 o
   3   0  11        6.31        3.10      8.79 o
   4   0  11       14.12       11.58     10.82 o
   5   0  11      297.23      278.84     16.81 o
   6   0  11        1.62       11.25      6.82 o
   7   0  11       46.82       54.57     16.04 o
   8   0  11        0.65       14.96     17.05 o
   9   0  11       54.30      222.83     41.20 o
  -8   1  11        0.36      -27.36     18.24 o
  -7   1  11      340.15      369.34     32.25 o
  -6   1  11      524.48      554.89     49.00 o
  -5   1  11       47.87       99.21     20.81 o
  -4   1  11      177.83      193.99     18.63 o
  -3   1  11      275.72      254.13     16.71 o
  -2   1  11      124.92      102.34     12.18 o
  -1   1  11        1.97       -1.18     15.99 o
   0   1  11        4.76       23.76      5.27 o
   1   1  11      188.44      187.29      8.73 o
   2   1  11        9.77       10.59      4.82 o
   3   1  11        0.00       -3.35      9.41 o
   4   1  11       37.89       24.10      3.74 o
   5   1  11       65.58       78.99     11.38 o
   6   1  11       48.06       46.08     11.54 o
   7   1  11       26.00       50.49     11.69 o
   8   1  11       31.95       23.98     11.39 o
   9   1  11       44.13       53.89     18.73 o
  -8   2  11        0.19       24.82     14.08 o
  -7   2  11       59.95       60.20     19.66 o
  -6   2  11       21.49        1.17     13.80 o
  -5   2  11      922.53     1011.70     43.38 o
  -4   2  11        0.02       30.59     11.10 o
  -3   2  11      109.89       87.65     13.73 o
  -2   2  11        7.77       11.69     12.67 o
  -1   2  11      453.20      446.94     52.03 o
   0   2  11        7.95       29.88      5.31 o
   1   2  11      128.60      112.21      7.50 o
   2   2  11        9.66       15.70      5.97 o
   3   2  11       28.18       35.40      8.87 o
   4   2  11        4.77       24.61      8.24 o
   5   2  11        1.04       -1.75      9.99 o
   6   2  11       95.63       98.92      7.33 o
   7   2  11      121.72       86.39      9.97 o
   8   2  11      311.73      352.46     30.25 o
   9   2  11      150.96      202.70     33.26 o
  10   2  11      193.45      282.68     57.88 o
  -8   3  11       14.58       57.53     37.98 o
  -7   3  11        5.77       40.45     19.19 o
  -6   3  11        0.67        7.23     18.50 o
  -5   3  11       30.88      -21.10     14.37 o
  -4   3  11      339.47      343.63     38.77 o
  -3   3  11       50.30       31.97     12.88 o
  -2   3  11      998.37     1054.81     58.72 o
  -1   3  11      103.24      138.50     15.35 o
   0   3  11       42.07       36.98      5.14 o
   1   3  11       30.58       21.27      5.85 o
   2   3  11       53.08       55.65      5.92 o
   3   3  11       61.14       38.57      6.51 o
   4   3  11       15.55       27.01      7.54 o
   5   3  11       86.93       75.11     11.91 o
   6   3  11        0.70        4.34      5.95 o
   7   3  11      698.34      721.74     25.50 o
   8   3  11       33.69       15.17     15.76 o
   9   3  11       58.01       21.33     22.15 o
  10   3  11       60.92       51.07     25.00 o
  -8   4  11      218.78      154.70     40.12 o
  -7   4  11       31.56       30.43     12.18 o
  -6   4  11       12.31      115.44     31.22 o
  -5   4  11       27.01       26.29     14.72 o
  -4   4  11       28.11       27.94     12.48 o
  -3   4  11       33.94       45.48     12.37 o
  -2   4  11        1.81        9.80     11.31 o
  -1   4  11      181.90      219.63     34.49 o
   0   4  11      120.05      135.93      7.88 o
   1   4  11      284.38      270.58     14.79 o
   2   4  11       21.29       15.91      6.58 o
   3   4  11       12.76       24.52      5.75 o
   4   4  11      407.74      344.24     12.97 o
   5   4  11       10.94       19.80      8.10 o
   6   4  11      644.00      689.08     35.92 o
   7   4  11      147.38      168.42     16.11 o
   8   4  11      189.40      126.88     23.55 o
   9   4  11        4.61       13.83     11.24 o
  10   4  11      112.53       79.50     19.53 o
  -8   5  11       20.44       -9.21     23.09 o
  -7   5  11        8.73       25.52      8.95 o
  -6   5  11        3.09        8.19      7.13 o
  -5   5  11      104.83       85.72     29.40 o
  -4   5  11       36.53       57.16     19.08 o
  -3   5  11       31.40      -14.18     14.50 o
  -2   5  11       57.79       64.99     11.48 o
  -1   5  11      388.73      380.84     13.23 o
   0   5  11       30.60       22.96      8.95 o
   1   5  11      290.73      260.54     16.40 o
   2   5  11       34.78       16.91      5.98 o
   3   5  11        0.17       -9.61      6.41 o
   4   5  11       60.32       67.53      8.52 o
   5   5  11       34.60       20.87      8.31 o
   6   5  11      314.44      321.86     22.41 o
   7   5  11      551.12      548.83     32.49 o
   8   5  11       17.09       -4.50      9.95 o
   9   5  11        4.71        6.58     11.74 o
  10   5  11       79.03       82.46     15.13 o
  -8   6  11       70.73       50.26     12.44 o
  -7   6  11        0.56       24.05     24.81 o
  -6   6  11        8.25       17.80      7.53 o
  -5   6  11        0.17        9.45      4.40 o
  -4   6  11       67.82       51.96      3.52 o
  -3   6  11      137.99       98.85      3.78 o
  -2   6  11       65.08       71.98      4.01 o
  -1   6  11       80.75       85.83      5.18 o
   0   6  11      243.55      259.61     15.52 o
   1   6  11        0.44        2.95      9.71 o
   2   6  11      262.34      279.73     12.88 o
   3   6  11        8.47       -2.11      7.06 o
   4   6  11       82.93       64.17     10.14 o
   5   6  11        0.95       -1.27      7.39 o
   6   6  11       12.23       29.62      8.77 o
   7   6  11        2.91        0.74      9.39 o
   8   6  11       67.59       95.59     14.97 o
   9   6  11        8.48       10.25     12.31 o
  10   6  11       15.40       22.72     19.90 o
  -7   7  11        7.34       42.31     15.05 o
  -6   7  11        0.46       49.35     29.72 o
  -5   7  11      322.12      252.60     24.99 o
  -4   7  11       55.00       54.76      6.48 o
  -3   7  11        9.96        8.05     10.08 o
  -2   7  11       25.33       20.23      5.48 o
  -1   7  11      181.46      157.92      9.90 o
   0   7  11       26.45       38.63      6.27 o
   1   7  11      204.75      193.05     11.27 o
   2   7  11       79.78      104.79     10.40 o
   3   7  11       55.48       60.85      8.02 o
   4   7  11        0.22       14.94      9.03 o
   5   7  11       30.43       36.04     10.75 o
   6   7  11       10.02       17.25      9.36 o
   7   7  11       20.70       28.88     10.93 o
   8   7  11       57.25       31.83     15.40 o
   9   7  11        8.03       81.96     23.49 o
  -7   8  11        8.73        2.45     14.03 o
  -6   8  11        9.72      -19.42     12.94 o
  -5   8  11       39.07       41.91     17.27 o
  -4   8  11       15.19        8.53     10.99 o
  -3   8  11       37.14       45.04      7.71 o
  -2   8  11      435.80      421.39     26.60 o
  -1   8  11       31.09       56.37      7.24 o
   0   8  11        1.11       12.76      6.93 o
   1   8  11       59.23       69.83      7.49 o
   2   8  11      348.94      344.49     19.87 o
   3   8  11       78.68       92.36     15.85 o
   4   8  11      424.09      431.26     26.81 o
   5   8  11      364.72      379.09     17.96 o
   6   8  11       80.38       76.42     12.72 o
   7   8  11       20.32        4.31     12.48 o
   8   8  11       52.84       55.98     15.96 o
   9   8  11        1.85       10.38     13.89 o
  -6   9  11        7.70      -15.72     15.07 o
  -5   9  11       69.53       70.59     16.74 o
  -4   9  11      110.63      100.44     17.35 o
  -3   9  11      203.94      192.48     14.14 o
  -2   9  11      136.57      122.22      9.62 o
  -1   9  11        3.19        5.90      5.90 o
   0   9  11       34.92       30.12     10.16 o
   1   9  11      294.86      239.54     22.92 o
   2   9  11      413.84      354.84     21.67 o
   3   9  11       25.70       39.22      9.87 o
   4   9  11       26.48       40.12     12.03 o
   5   9  11        8.21       17.67     15.52 o
   6   9  11        0.54        7.05     10.50 o
   7   9  11        0.04       15.91     11.93 o
   8   9  11       18.71      -22.13     14.76 o
   9   9  11        8.77       12.13     11.79 o
  -6  10  11       29.91       40.17     30.36 o
  -5  10  11       17.53       54.51     17.21 o
  -4  10  11       11.84       58.10     21.65 o
  -3  10  11        0.04       -3.82     14.03 o
  -2  10  11      520.60      477.27     31.58 o
  -1  10  11       34.72       14.96     16.70 o
   0  10  11       21.13       10.36      8.18 o
   1  10  11      659.16      605.66     36.81 o
   2  10  11        1.02        4.48      8.50 o
   3  10  11       25.77        1.93     11.20 o
   4  10  11       34.77       24.13     12.83 o
   5  10  11        1.11       -1.49     11.74 o
   6  10  11        1.66       13.89     20.28 o
   7  10  11       40.93       23.04     13.27 o
   8  10  11      154.68       81.00     24.89 o
   9  10  11        5.12       29.00     11.93 o
  -5  11  11       76.59       80.39     20.34 o
  -4  11  11      116.46      165.04     20.63 o
  -3  11  11       86.81       71.38     15.44 o
  -2  11  11      146.36      144.77     18.56 o
  -1  11  11        0.59       46.62     13.88 o
   0  11  11        3.85        0.85      8.95 o
   1  11  11       90.14       87.83     12.47 o
   2  11  11      117.37      124.98     13.95 o
   3  11  11       62.34       30.17     14.55 o
   4  11  11      155.27      135.69     18.48 o
   5  11  11      114.91      168.94     18.74 o
   6  11  11       98.69       78.36     12.95 o
   7  11  11        5.72       -1.18     16.46 o
   8  11  11      270.38      290.32     22.30 o
  -5  12  11       26.89       48.13     23.98 o
  -4  12  11        0.03       18.95     22.85 o
  -3  12  11       11.43       -9.66     27.36 o
  -2  12  11       57.52       13.01     11.97 o
  -1  12  11      325.62      363.66     39.72 o
   0  12  11       53.88       21.56     17.70 o
   1  12  11        0.00       -2.02      9.01 o
   2  12  11       20.51        5.91      9.16 o
   3  12  11       29.30       39.88     13.36 o
   4  12  11       26.46      -11.10     12.82 o
   5  12  11       81.26       39.71     22.69 o
   6  12  11      212.15      211.88     21.32 o
   7  12  11      279.74      282.50     17.76 o
   8  12  11      366.37      543.35     36.38 o
  -4  13  11        1.11       -0.67     35.40 o
  -3  13  11        0.82        0.41     18.78 o
  -2  13  11      243.60      285.89     26.83 o
  -1  13  11       23.49       17.29     13.76 o
   0  13  11       20.41      -11.17     13.56 o
   1  13  11      113.16      117.89     24.62 o
   2  13  11      168.50      148.68     17.01 o
   3  13  11        2.15       24.36     16.32 o
   4  13  11       16.10       28.08     16.52 o
   5  13  11        7.24       58.66     14.49 o
   6  13  11        0.29       19.19     15.60 o
   7  13  11        6.13       -4.41     12.96 o
  -3  14  11        0.02      -37.98     25.32 o
  -2  14  11        6.51       21.05     20.71 o
  -1  14  11       36.90       70.13     13.81 o
   0  14  11        1.46      -11.56     15.64 o
   1  14  11      277.44      337.04     59.86 o
   2  14  11      201.06      168.74     21.69 o
   3  14  11       15.36       15.06     16.48 o
   4  14  11        0.78      -16.09     15.86 o
   5  14  11       32.60       -7.97     25.64 o
   6  14  11        6.56       11.53     16.32 o
  -1  15  11       95.71       32.49     19.65 o
   0  15  11       40.04       35.53     30.15 o
   1  15  11        0.86       58.21     21.16 o
   2  15  11       38.01       51.93     20.77 o
   3  15  11       72.61       80.80     23.58 o
   4  15  11      218.52      268.63     26.64 o
   5  15  11        3.65        1.91     19.67 o
   0  -9  12       76.68       75.70     20.47 o
  -3  -8  12        0.00      -20.87     13.91 o
  -2  -8  12        0.31       12.57     16.46 o
  -1  -8  12        4.20       12.85     12.66 o
   0  -8  12        0.06      -22.63     16.95 o
   1  -8  12       48.98       57.54     14.72 o
   2  -8  12      242.19      247.72     35.46 o
   3  -8  12       72.29      119.88     22.50 o
  -5  -7  12       47.90      120.37     33.79 o
  -4  -7  12       18.26      -19.31     28.54 o
  -3  -7  12        0.52        0.11     12.87 o
  -2  -7  12       30.59        4.38     18.20 o
  -1  -7  12        5.23       -8.05     10.90 o
   0  -7  12        0.26       37.14     17.96 o
   1  -7  12        1.19        4.26     33.95 o
   2  -7  12        0.21       46.10     18.60 o
   3  -7  12        1.95      -10.94     16.48 o
   4  -7  12        8.49        3.17     16.57 o
  -5  -6  12        3.71       18.03     20.44 o
  -4  -6  12       54.37       60.29     17.70 o
  -3  -6  12       32.07       32.12     14.70 o
  -2  -6  12        5.91       13.23     10.61 o
  -1  -6  12      105.54      120.21     13.08 o
   0  -6  12        0.98       -7.08     15.12 o
   1  -6  12        0.10        7.82     13.28 o
   2  -6  12       36.52       26.34     20.72 o
   3  -6  12        0.01       38.34     23.76 o
   4  -6  12        0.94      -20.79     13.86 o
   5  -6  12       78.03       77.81     21.15 o
  -6  -5  12       19.26       16.13     13.44 o
  -5  -5  12       20.58        9.03     11.00 o
  -4  -5  12       11.67       46.64     11.68 o
  -3  -5  12        8.30       24.00     10.59 o
  -2  -5  12       84.73      108.16     30.58 o
  -1  -5  12        8.40       -2.76     14.66 o
   0  -5  12        6.41      -20.31     15.36 o
   1  -5  12        3.21       13.07     14.35 o
   2  -5  12        9.52       19.75     13.31 o
   3  -5  12       42.69       40.24     19.21 o
   4  -5  12       12.71      -35.24     23.49 o
   5  -5  12       88.16       66.59     15.52 o
   6  -5  12       62.09       18.00     17.42 o
  -6  -4  12       16.46       63.19     41.73 o
  -5  -4  12       90.04      106.75     11.37 o
  -4  -4  12       29.47       28.59      9.90 o
  -3  -4  12      126.71      117.54      9.60 o
  -2  -4  12      171.85      168.55     12.92 o
  -1  -4  12       14.95        7.45      6.74 o
   0  -4  12       40.73       34.36      7.67 o
   1  -4  12       24.18       -2.61      9.38 o
   2  -4  12       70.52       60.61      7.86 o
   3  -4  12        5.04       16.45      7.71 o
   4  -4  12        1.53        4.93     19.12 o
   5  -4  12        6.86       10.28     22.12 o
   6  -4  12        6.13       -2.22     14.65 o
   7  -4  12        4.63       32.62     14.66 o
  -5  -3  12       20.64       21.05     23.55 o
  -4  -3  12       72.20        4.81     22.17 o
  -3  -3  12        8.09       19.63      5.76 o
  -2  -3  12       89.91       70.91      6.34 o
  -1  -3  12     2261.21     2333.13     71.78 o
   0  -3  12       19.97       39.88      7.18 o
   1  -3  12       79.81       39.29     12.47 o
   2  -3  12      343.02      374.93     19.84 o
   3  -3  12      396.13      437.59     24.78 o
   4  -3  12       26.27        8.86      9.60 o
   5  -3  12        0.86        4.02     13.98 o
   6  -3  12        0.19      -12.94     12.23 o
   7  -3  12        5.27        9.59     15.21 o
  -7  -2  12       10.62       -8.54     12.76 o
  -6  -2  12       64.35       92.55     17.35 o
  -5  -2  12        3.51       18.35     14.70 o
  -4  -2  12      192.71      169.53     11.56 o
  -3  -2  12        0.78       -3.13     10.08 o
  -2  -2  12       68.26       96.33      6.09 o
  -1  -2  12       60.52       73.43      9.71 o
   0  -2  12        0.26       21.32      7.84 o
   1  -2  12       47.39       42.44      9.42 o
   2  -2  12      465.03      415.36     19.75 o
   3  -2  12      378.13      315.72     17.46 o
   4  -2  12      148.95      111.12     14.20 o
   5  -2  12        0.00       27.50     13.24 o
   6  -2  12       17.45       27.23     11.35 o
   7  -2  12       22.93       86.67     18.90 o
   8  -2  12       49.34       49.21     16.01 o
  -7  -1  12       11.97       14.07     13.73 o
  -6  -1  12       51.22       46.68     14.46 o
  -5  -1  12      112.43       78.38     22.85 o
  -4  -1  12      467.12      461.04     23.54 o
  -3  -1  12      103.20       84.37     14.59 o
  -2  -1  12       17.27        8.76     10.03 o
  -1  -1  12        0.79       17.51      4.13 o
   0  -1  12      305.12      321.98     11.53 o
   1  -1  12       53.01       55.36      9.07 o
   2  -1  12        0.01       -0.30     14.04 o
   3  -1  12       49.66       68.96     10.15 o
   4  -1  12       39.90       47.77     13.72 o
   5  -1  12       22.01       20.21     10.87 o
   6  -1  12        5.02       12.34     10.63 o
   7  -1  12       22.18       23.96     13.64 o
   8  -1  12       54.96       65.01     24.78 o
  -8   0  12       22.49        7.32     22.66 o
  -7   0  12       84.66       56.49     15.77 o
  -6   0  12       19.37       26.45     12.51 o
  -5   0  12        2.05       -3.27      8.67 o
  -4   0  12       69.76       90.57     13.32 o
  -3   0  12       24.93       23.66      8.61 o
  -2   0  12        0.24       -0.89     15.85 o
  -1   0  12       41.51       48.98     25.32 o
   0   0  12        1.85        0.41      4.45 o
   1   0  12       51.11       74.05      6.37 o
   2   0  12     1267.66     1302.86     34.84 o
   3   0  12     2612.54     2713.37    123.05 o
   4   0  12        3.93       11.84     11.88 o
   5   0  12      728.55      762.44     52.74 o
   6   0  12      285.72      220.72     23.15 o
   7   0  12        0.79       27.20     21.35 o
   8   0  12        4.73       48.38     49.40 o
   9   0  12       17.81        9.24     23.13 o
  -8   1  12        6.90        9.67     13.24 o
  -7   1  12      162.11      117.52     20.28 o
  -6   1  12       24.25       34.82     16.08 o
  -5   1  12      166.58      139.86     20.01 o
  -4   1  12        0.03       -2.84      6.98 o
  -3   1  12       13.91        9.56      8.63 o
  -2   1  12      895.53      969.36     57.65 o
  -1   1  12      192.24      238.60     26.50 o
   0   1  12      746.25      818.54     26.88 o
   1   1  12       66.45       72.12      8.00 o
   2   1  12      736.79      816.41     31.33 o
   3   1  12       87.91       76.95      6.51 o
   4   1  12       19.71       32.63     11.64 o
   5   1  12        1.13      -18.56     12.37 o
   6   1  12       66.96       64.23     13.58 o
   7   1  12        0.53      -11.40     13.69 o
   8   1  12       50.54       51.28     19.85 o
   9   1  12        7.27       22.10     29.18 o
  -8   2  12       19.41        3.12     25.53 o
  -7   2  12      104.99       81.94     21.35 o
  -6   2  12        3.42        0.30     16.25 o
  -5   2  12      174.62      202.81     16.10 o
  -4   2  12      266.33      302.84     24.79 o
  -3   2  12      334.63      358.39     18.72 o
  -2   2  12      131.78      131.28     11.27 o
  -1   2  12      169.38      162.43     29.72 o
   0   2  12        2.83       10.45      9.98 o
   1   2  12        9.14       14.63      5.90 o
   2   2  12        0.27        3.78      5.56 o
   3   2  12        8.94        5.15     11.13 o
   4   2  12       27.03       35.62      7.99 o
   5   2  12        4.62       13.48     10.40 o
   6   2  12       11.13       24.89     10.38 o
   7   2  12       96.87       77.08     11.22 o
   8   2  12        4.15       16.44     10.01 o
   9   2  12      101.50       72.63     31.54 o
  -8   3  12       32.08       85.88     21.01 o
  -7   3  12      181.02      137.15     21.79 o
  -6   3  12        0.73        5.98     15.46 o
  -5   3  12      140.31      180.81     20.74 o
  -4   3  12     1345.49     1412.94     68.66 o
  -3   3  12       54.96       57.91     13.43 o
  -2   3  12       27.76       30.75      9.77 o
  -1   3  12       98.85      102.53     13.45 o
   0   3  12      186.28      168.78     11.18 o
   1   3  12       27.31       33.63     10.41 o
   2   3  12      120.63      138.76      9.00 o
   3   3  12       81.38       85.92      7.47 o
   4   3  12      146.18      136.83     12.37 o
   5   3  12      184.62      157.30     13.37 o
   6   3  12       59.63       73.83     12.61 o
   7   3  12        8.14        9.69      8.38 o
   8   3  12       85.36       34.54     15.34 o
   9   3  12      468.24      426.76     32.89 o
  -6   4  12       20.90       11.28     16.79 o
  -5   4  12      235.26      232.85     17.96 o
  -4   4  12       82.82       49.17     20.18 o
  -3   4  12        0.57       17.76     12.43 o
  -2   4  12       89.31       83.02     15.38 o
  -1   4  12     1189.18     1167.26     73.01 o
   0   4  12        2.94       -1.16      4.38 o
   1   4  12       18.30        4.35      7.07 o
   2   4  12      383.79      343.17     14.79 o
   3   4  12       46.13       43.28      8.10 o
   4   4  12       14.54       24.99      8.37 o
   5   4  12       33.01       49.11      9.62 o
   6   4  12       34.46       32.05      8.03 o
   7   4  12       29.00       23.95      7.98 o
   8   4  12        4.87       11.86      9.33 o
   9   4  12        2.05        0.63     22.58 o
  -7   5  12        8.74      142.36     45.59 o
  -6   5  12       20.01       -0.77     19.36 o
  -5   5  12        0.68       -7.38     17.97 o
  -4   5  12       18.67       19.48     15.38 o
  -3   5  12       89.79       69.39     13.95 o
  -2   5  12      146.76      164.10     20.53 o
  -1   5  12      408.56      403.18     31.17 o
   0   5  12      163.83      133.67     10.24 o
   1   5  12      177.74      162.59     16.10 o
   2   5  12      149.51      160.80     13.61 o
   3   5  12       46.88       47.74      8.67 o
   4   5  12      196.61      195.96     12.33 o
   5   5  12      701.17      748.83     42.29 o
   6   5  12      973.37     1017.66     37.01 o
   7   5  12       15.32       16.22     13.63 o
   8   5  12       21.64        0.01     10.81 o
   9   5  12       48.79       49.67     16.52 o
  -7   6  12       50.78      102.88     41.09 o
  -6   6  12       21.97       91.78     32.24 o
  -5   6  12        2.20       99.34     34.97 o
  -4   6  12       20.38       32.63     22.74 o
  -3   6  12       13.85       -2.68     22.37 o
  -2   6  12      206.39      229.26     27.79 o
  -1   6  12      255.91      240.85      8.22 o
   0   6  12       70.12       48.34      7.24 o
   1   6  12       37.95       30.12      5.56 o
   2   6  12       26.38       10.46      6.40 o
   3   6  12        5.87       20.84      6.89 o
   4   6  12        9.17       22.34      8.66 o
   5   6  12       19.02       21.99      8.42 o
   6   6  12        0.01       -7.44      9.18 o
   7   6  12       37.76       34.93      9.84 o
   8   6  12        5.87       18.95     15.38 o
   9   6  12        8.10       -0.24      9.86 o
  -7   7  12        4.23       19.57     28.22 o
  -6   7  12        0.02       15.45     11.59 o
  -5   7  12        6.23       61.54     19.91 o
  -4   7  12       34.18       59.76     28.86 o
  -3   7  12        0.49        1.67      2.91 o
  -2   7  12       67.40       76.17      4.74 o
  -1   7  12       67.16       74.44      5.69 o
   0   7  12      362.26      378.24     25.46 o
   1   7  12       12.13        7.48      6.18 o
   2   7  12       69.34       42.94      7.77 o
   3   7  12      134.13      125.96     10.30 o
   4   7  12       88.87       88.28     10.31 o
   5   7  12       35.04       46.90     10.01 o
   6   7  12       28.91       26.71     12.16 o
   7   7  12      173.44      157.88     15.79 o
   8   7  12       50.34       77.39     17.54 o
   9   7  12       58.95       29.41     11.05 o
  -6   8  12        0.61       39.69     34.97 o
  -5   8  12        2.16       11.50      9.63 o
  -4   8  12      129.31       97.39     12.20 o
  -3   8  12       33.16       27.07      8.01 o
  -2   8  12        0.00        0.33      8.93 o
  -1   8  12        2.46       21.06      9.71 o
   0   8  12       14.89       15.22      7.10 o
   1   8  12      168.28      141.20     10.70 o
   2   8  12      219.33      210.16     16.44 o
   3   8  12       71.90       78.52     10.86 o
   4   8  12        0.08        3.68     10.27 o
   5   8  12       77.69       85.13     11.83 o
   6   8  12        9.57       53.10     21.89 o
   7   8  12        3.65        6.81     10.67 o
   8   8  12        3.33      -28.81     19.20 o
   9   8  12        2.19        8.37     11.30 o
  -6   9  12        1.46       -1.62     12.98 o
  -5   9  12        4.01      -12.73     10.31 o
  -3   9  12       17.28       24.25     11.91 o
  -2   9  12        1.09       10.04      9.17 o
  -1   9  12       15.22       21.03      8.93 o
   0   9  12      164.80      173.27     13.11 o
   1   9  12       89.43       63.37     11.55 o
   2   9  12      288.52      310.98     20.01 o
   3   9  12      222.91      268.61     18.69 o
   4   9  12       39.90       52.56      9.97 o
   5   9  12      227.49      248.70     15.74 o
   6   9  12       28.71       20.70      9.10 o
   7   9  12       14.20       -4.00     13.85 o
   8   9  12        0.26       -4.50     15.82 o
   9   9  12        6.79       51.71     23.17 o
  -5  10  12      116.16       95.74     16.34 o
  -4  10  12        2.83        4.18     12.24 o
  -3  10  12       42.97       42.50     15.82 o
  -2  10  12      144.88       90.23     19.03 o
  -1  10  12       32.14       24.57     10.86 o
   0  10  12      343.15      312.48     21.07 o
   1  10  12       43.53       37.30      9.75 o
   2  10  12      180.49      201.04     13.90 o
   3  10  12       12.08        8.70     10.99 o
   4  10  12        0.10       11.31     12.08 o
   5  10  12        2.61        7.53     11.25 o
   6  10  12       10.47       -6.59     10.30 o
   7  10  12        0.57        9.92     17.06 o
   8  10  12       16.68       32.04     17.56 o
  -5  11  12       63.72      163.49     22.63 o
  -4  11  12      168.76      202.47     25.91 o
  -3  11  12      217.81      251.10     26.01 o
  -2  11  12       43.34        9.23     26.28 o
  -1  11  12      153.15      161.76     17.64 o
   0  11  12      261.31      247.17     19.13 o
   1  11  12       78.00       65.79     14.12 o
   2  11  12       13.95       12.88     12.23 o
   3  11  12       96.97       76.90     43.18 o
   4  11  12        1.12       -3.40     15.25 o
   5  11  12       27.34       47.61     13.60 o
   6  11  12       10.17       26.04     13.54 o
   7  11  12       69.64       37.55     14.48 o
   8  11  12       47.01       73.30     15.12 o
  -4  12  12       39.16       77.42     15.16 o
  -3  12  12       38.23       26.24     17.16 o
  -2  12  12       64.06      112.11     34.12 o
  -1  12  12        8.73       52.78     22.53 o
   0  12  12       11.81        6.39     12.14 o
   1  12  12       17.51       27.80     14.36 o
   2  12  12        2.08        7.09     10.48 o
   3  12  12       26.73        9.17     19.53 o
   4  12  12        6.39       35.40     20.38 o
   5  12  12        1.54        0.87     22.68 o
   6  12  12       21.04       36.95     36.32 o
   7  12  12       68.87       56.75     14.93 o
  -3  13  12       29.33       13.93     18.38 o
  -2  13  12        0.07       10.17     16.06 o
  -1  13  12      178.90      204.59     31.97 o
   0  13  12      103.41       80.76     19.14 o
   1  13  12        3.01       -9.88     11.53 o
   2  13  12        3.96       -0.13     10.59 o
   3  13  12        0.00        8.54     18.56 o
   4  13  12        2.11       22.61     16.13 o
   5  13  12       13.53       15.31     15.35 o
   6  13  12      236.13      225.15     29.70 o
   7  13  12        6.70      102.61     22.96 o
  -2  14  12       19.84      -14.75     15.99 o
  -1  14  12        8.02      -22.85     26.18 o
   0  14  12      108.97      119.51     26.82 o
   1  14  12        8.52      -12.21     24.67 o
   2  14  12      104.29       38.18     21.49 o
   3  14  12        0.91       67.44     18.61 o
   4  14  12        1.43       18.34     16.02 o
   5  14  12        4.27       45.38     17.37 o
   6  14  12       30.11       23.93     16.48 o
   0  15  12      383.53      378.81     57.07 o
   1  15  12       23.51       82.71     28.11 o
   2  15  12        4.76      -22.49     22.31 o
   3  15  12       59.05      110.91     16.85 o
   4  15  12        4.10       13.31     25.64 o
  -3  -7  13       14.39       58.25     31.97 o
  -2  -7  13        1.22       14.37     14.03 o
  -1  -7  13        5.94        7.30     34.54 o
   0  -7  13       22.88       68.56     13.32 o
   1  -7  13       64.47       16.60     16.95 o
   2  -7  13       94.95       82.75     19.85 o
  -4  -6  13       25.79       66.62     14.49 o
  -3  -6  13        0.18      -14.77     11.80 o
  -2  -6  13       29.94       53.86     16.31 o
  -1  -6  13       28.09       24.46     12.77 o
   0  -6  13        0.95       -3.96     13.30 o
   1  -6  13       13.83       12.66     27.84 o
   2  -6  13        0.00        3.19     15.20 o
   3  -6  13       28.18       17.70     29.99 o
   4  -6  13       50.68       56.69     17.88 o
  -5  -5  13       49.24       11.16     34.33 o
  -4  -5  13       20.38       89.47     37.98 o
  -3  -5  13       86.51       77.31     12.73 o
  -2  -5  13       26.35       50.46     12.24 o
  -1  -5  13       63.67       57.72     25.43 o
   0  -5  13       24.56       -6.05     18.24 o
   1  -5  13        0.57       54.01     23.81 o
   2  -5  13        5.45       25.18     18.20 o
   3  -5  13        3.66       12.43     14.45 o
   4  -5  13        0.38      -31.00     24.03 o
   5  -5  13       33.94       38.28     19.32 o
  -5  -4  13       13.41       -0.75     32.83 o
  -4  -4  13        4.91       58.79     35.94 o
  -3  -4  13        0.04       -1.10     13.60 o
  -2  -4  13        3.28       22.44     11.40 o
  -1  -4  13        0.67       12.10      7.74 o
   0  -4  13        4.83       13.23      6.29 o
   1  -4  13        4.55       20.61     12.72 o
   2  -4  13        2.26       -5.33     17.70 o
   3  -4  13        5.67       24.70     15.00 o
   4  -4  13       24.24       27.32     16.77 o
   5  -4  13       21.37       48.57     17.54 o
   6  -4  13       28.54       13.69     19.30 o
  -5  -3  13       32.38       62.55     31.86 o
  -4  -3  13        0.82        6.47     12.03 o
  -3  -3  13        0.07        5.59     10.85 o
  -2  -3  13        1.83        0.22      5.68 o
  -1  -3  13       91.70       88.98      8.38 o
   1  -3  13       11.61       11.09     11.32 o
   2  -3  13        9.30       -0.13     28.38 o
   3  -3  13       53.24       15.51     19.28 o
   4  -3  13       63.87       59.04     14.89 o
   5  -3  13        0.00       -3.61     12.97 o
   6  -3  13        6.92       28.80     13.83 o
  -6  -2  13        4.32       -5.79     18.99 o
  -5  -2  13        1.19       -6.81     15.88 o
  -4  -2  13       92.43       37.48     22.05 o
  -3  -2  13      743.67      711.97     40.32 o
  -2  -2  13       26.20       27.27     10.32 o
  -1  -2  13       21.07       11.96      5.94 o
   0  -2  13       24.78       36.05     13.89 o
   1  -2  13      181.88      166.34     13.77 o
   2  -2  13       55.66       25.11      9.41 o
   3  -2  13        1.46       30.89     18.99 o
   4  -2  13       86.72       87.47     16.30 o
   5  -2  13       16.65       30.40     18.22 o
   6  -2  13        1.32       -8.42     13.75 o
   7  -2  13       45.09       72.40     18.40 o
  -7  -1  13       34.71       26.43     12.52 o
  -6  -1  13      213.04      245.85     24.90 o
  -5  -1  13       61.17       43.77     19.53 o
  -4  -1  13      117.28      137.71     13.18 o
  -3  -1  13       45.77       40.66      8.15 o
  -2  -1  13      109.58      155.51     17.63 o
  -1  -1  13       32.95       19.01      5.14 o
   0  -1  13       78.33       92.04      7.66 o
   1  -1  13       84.01       74.12      8.21 o
   2  -1  13      195.35      173.71     12.51 o
   3  -1  13      214.84      198.70     21.22 o
   4  -1  13        4.54       14.37     11.60 o
   5  -1  13       26.71       53.09     12.68 o
   6  -1  13       14.02       40.32     14.92 o
   7  -1  13        0.15      -14.70     21.46 o
  -7   0  13       16.99        6.22     16.74 o
  -6   0  13      110.45      112.92     14.72 o
  -5   0  13      100.08      118.43     14.16 o
  -4   0  13       78.33       76.41     11.16 o
  -3   0  13      123.87       99.21     23.76 o
  -2   0  13        3.51      -13.56     13.85 o
  -1   0  13      293.27      232.80     36.58 o
   0   0  13      149.06      144.45      7.64 o
   1   0  13        0.32        2.06      8.31 o
   2   0  13       30.37       21.72      7.05 o
   3   0  13      111.02       77.05     10.56 o
   4   0  13      137.00      196.34     16.92 o
   5   0  13        0.60       16.45     10.75 o
   6   0  13       12.93        8.86     24.41 o
   7   0  13        1.92       -6.77     15.20 o
  -7   1  13       33.80        9.67     18.71 o
  -6   1  13      141.23      145.16     21.22 o
  -5   1  13       32.07       26.08     11.94 o
  -4   1  13       17.97        1.08      7.77 o
  -3   1  13      242.38      230.78     12.83 o
  -2   1  13      451.68      471.75     43.02 o
  -1   1  13       95.58      157.38     24.03 o
   0   1  13       69.29       52.40      4.01 o
   1   1  13       58.54       38.72      6.53 o
   2   1  13       70.37       79.97      7.44 o
   3   1  13     3442.08     3623.34    105.09 o
   4   1  13       43.03       78.76     11.00 o
   5   1  13        0.65       35.42     11.73 o
   6   1  13       91.86      114.61     19.31 o
   7   1  13        2.69      -10.27     14.05 o
   8   1  13       34.51       21.90     17.35 o
  -7   2  13       84.31       90.78     20.67 o
  -6   2  13       10.06       27.46     12.87 o
  -5   2  13       10.80       60.13     18.55 o
  -4   2  13      436.76      405.36     19.50 o
  -3   2  13      302.81      329.77     19.26 o
  -2   2  13      523.65      550.83     36.15 o
  -1   2  13      380.54      412.22     28.24 o
   0   2  13        0.32        4.04      2.42 o
   1   2  13      136.59      145.90      9.02 o
   2   2  13       49.17       69.80      7.27 o
   3   2  13       39.63       66.05     12.33 o
   4   2  13        0.21        3.29     11.70 o
   5   2  13        2.53       19.00      9.43 o
   6   2  13       43.37       49.02      8.96 o
   7   2  13       49.23       71.09     16.89 o
   8   2  13       11.48        3.61     15.68 o
  -7   3  13       44.88       89.51     25.03 o
  -6   3  13      363.75      391.55     38.90 o
  -5   3  13      117.93      151.72     17.44 o
  -4   3  13      305.71      238.94     20.30 o
  -3   3  13        1.55       23.72      9.64 o
  -2   3  13       16.09       -5.68     10.37 o
  -1   3  13        2.96        4.99     14.83 o
   0   3  13        0.00       33.79     26.39 o
   1   3  13       92.15      109.31      8.98 o
   2   3  13       19.24       59.36      9.20 o
   3   3  13       80.16       53.86      9.17 o
   4   3  13       18.26       -3.34      9.00 o
   5   3  13        3.06       12.52      8.88 o
   6   3  13       13.18       -1.66      8.68 o
   7   3  13       17.07       13.04     13.08 o
   8   3  13        0.05       41.71     13.04 o
   9   3  13       23.40       25.23     12.45 o
  -7   4  13      217.62      208.32     31.18 o
  -6   4  13      330.77      323.46     24.14 o
  -5   4  13      107.50      113.98     17.72 o
  -4   4  13        9.53       15.31     21.46 o
  -3   4  13       40.90       58.68     11.40 o
  -2   4  13       49.63       59.15     14.64 o
  -1   4  13       10.33       20.99     13.54 o
   0   4  13      598.78      535.35     19.24 o
   1   4  13      103.13       80.68      7.73 o
   2   4  13       91.50       95.30      8.40 o
   3   4  13       34.28       56.61      8.10 o
   4   4  13       91.05      107.90     10.64 o
   5   4  13        3.30       -5.35     12.01 o
   6   4  13       25.29        1.51      8.50 o
   7   4  13      446.19      456.94     32.11 o
   8   4  13        0.33       39.59     15.91 o
   9   4  13       34.41       47.53     19.85 o
  -6   5  13        1.88       33.79     22.69 o
  -5   5  13      122.23      125.30     22.33 o
  -4   5  13       13.40       18.52     11.60 o
  -3   5  13       46.51       82.91     14.13 o
  -2   5  13       53.95       28.99     29.34 o
  -1   5  13        2.35       14.48     12.99 o
   0   5  13       16.78       12.86      3.42 o
   1   5  13       80.57       62.91      8.08 o
   2   5  13      128.80      140.01     11.61 o
   3   5  13       43.31       50.09     10.30 o
   4   5  13      115.77      113.97     10.78 o
   5   5  13       30.23       17.58     11.08 o
   6   5  13       63.49       50.99     12.43 o
   7   5  13      112.14      142.15     18.74 o
   8   5  13        0.40        5.85     14.98 o
   9   5  13      166.05      145.12     23.09 o
  -6   6  13        0.34       43.36     26.43 o
  -5   6  13        8.67        1.68     28.22 o
  -4   6  13        4.34       -8.84     20.68 o
  -3   6  13       31.64       36.48     16.41 o
  -2   6  13        3.58        6.07     12.25 o
  -1   6  13        3.41       45.74     30.63 o
   0   6  13       49.25       66.20      5.89 o
   1   6  13      123.29      109.85      8.09 o
   2   6  13      131.31      167.46     14.59 o
   3   6  13        1.47       -9.00      7.21 o
   4   6  13      164.68      206.26     16.98 o
   5   6  13      303.14      304.53     24.94 o
   6   6  13        0.85      -13.17     12.12 o
   7   6  13      122.27       58.36     22.74 o
   8   6  13       38.73       18.90     31.06 o
   9   6  13        5.07       36.40     14.46 o
  -6   7  13       12.12       41.39     23.60 o
  -5   7  13       14.13       22.06     21.35 o
  -4   7  13        1.95      -25.89     19.80 o
  -3   7  13        1.73       70.16     31.76 o
  -2   7  13      123.78      136.89     25.53 o
  -1   7  13        0.01       11.83      4.19 o
   0   7  13       51.23       36.04      6.97 o
   1   7  13       71.13       62.44      6.63 o
   2   7  13       32.90       45.27     11.93 o
   3   7  13      169.94      149.57     19.63 o
   4   7  13      185.12      183.87     15.50 o
   5   7  13       95.83      144.59     16.14 o
   6   7  13       53.79      103.58     16.00 o
   7   7  13       45.17       44.30     15.56 o
   8   7  13       15.24       34.99     15.35 o
   9   7  13       10.34      -14.05     16.99 o
  -6   8  13      101.16      204.91     45.81 o
  -5   8  13        3.59       45.98     36.05 o
  -4   8  13       64.37       62.59     27.46 o
  -3   8  13        9.82       23.78     25.59 o
  -2   8  13       39.23       26.77      6.96 o
  -1   8  13        0.70        8.98      5.71 o
   0   8  13        2.46       -4.84      6.80 o
   1   8  13       36.70       53.22      6.85 o
   2   8  13       45.70       41.64     10.58 o
   3   8  13       10.39       10.19      8.70 o
   4   8  13       15.65       15.78      8.37 o
   5   8  13      124.62      114.95     11.21 o
   6   8  13      358.98      477.97     37.66 o
   7   8  13      312.84      365.42     46.45 o
   8   8  13      126.06       99.78     21.09 o
  -5   9  13       49.28       11.11     44.41 o
  -4   9  13       26.74       45.81     15.02 o
  -2   9  13        1.67       -5.54      9.04 o
  -1   9  13        2.27        3.97      6.18 o
   0   9  13       65.71      111.91     10.85 o
   1   9  13       58.23       44.70      9.47 o
   2   9  13        1.82        5.87     11.04 o
   3   9  13       14.91       15.49     10.18 o
   4   9  13       67.08       96.84     17.93 o
   5   9  13        9.71        4.36      9.88 o
   6   9  13        1.89       30.25     21.13 o
   8   9  13       32.72       55.76     16.34 o
  -5  10  13       53.62       11.20     12.01 o
  -4  10  13       24.83       34.14     11.91 o
  -3  10  13        2.10        2.64     20.22 o
  -2  10  13        7.36       48.50     13.23 o
  -1  10  13       20.78        2.46     10.93 o
   0  10  13        4.05       -6.07     16.84 o
   1  10  13        1.54       -1.42      9.58 o
   2  10  13        0.00       -3.50     10.56 o
   3  10  13      124.65      106.30     15.82 o
   4  10  13      232.70      171.74     19.27 o
   5  10  13       10.92       35.13     12.76 o
   6  10  13        0.09        7.62     18.67 o
   7  10  13       19.37       -3.69     14.23 o
   8  10  13        0.74       26.95     14.70 o
  -4  11  13        3.52       -2.69     14.31 o
  -3  11  13        1.52      -18.00     15.16 o
  -2  11  13       10.10       12.01     13.13 o
  -1  11  13       24.33       25.63     14.59 o
   0  11  13       16.86       14.87     12.74 o
   1  11  13        0.10      -10.80     10.47 o
   2  11  13       12.04        3.14     16.33 o
   3  11  13       22.30       18.62     15.02 o
   4  11  13        1.84       42.48     14.79 o
   5  11  13        2.22      -13.73     14.25 o
   6  11  13        4.70       35.09     17.68 o
   7  11  13        1.60        3.83     12.25 o
  -3  12  13        0.24       -2.72     16.58 o
  -2  12  13        9.49      -24.11     16.07 o
  -1  12  13       13.70       25.53     18.77 o
   0  12  13       25.93       33.47     19.31 o
   1  12  13       28.44       34.52     15.90 o
   2  12  13        1.32       52.91     18.91 o
   3  12  13        0.67      -10.14     11.39 o
   4  12  13      136.25       93.87     17.47 o
   5  12  13        0.89      -30.19     20.13 o
   6  12  13        2.27        1.18     12.14 o
   7  12  13        1.00       15.60     13.82 o
  -2  13  13        1.56       14.04     24.62 o
  -1  13  13        1.75       37.23     19.20 o
   0  13  13      139.63      243.42     32.83 o
   1  13  13       40.52       24.39     20.60 o
   2  13  13       20.95       82.23     18.51 o
   3  13  13       15.81        3.36     13.29 o
   4  13  13       56.06        9.61     16.02 o
   5  13  13        3.10       20.87     17.09 o
   6  13  13        5.19      -15.18     24.19 o
   0  14  13       19.43       57.50     23.17 o
   1  14  13       35.69        9.65     16.63 o
   2  14  13       40.62       33.61     33.63 o
   3  14  13       97.00       86.52     20.65 o
   4  14  13        2.92       13.36     15.70 o
  -1  -6  14       39.30       27.74     24.03 o
   0  -6  14        0.53       12.72     18.02 o
   1  -6  14       94.14      127.90     22.61 o
   2  -6  14        0.21      -20.91     22.15 o
  -3  -5  14        0.05       -6.35     19.08 o
  -2  -5  14       25.07        7.77     16.58 o
  -1  -5  14       14.41        5.94     11.45 o
   0  -5  14       56.55       76.02     16.28 o
   1  -5  14        9.02        5.58     27.41 o
   2  -5  14        3.86       20.79     22.96 o
   3  -5  14       28.75        2.30     20.28 o
  -4  -4  14        2.50       -4.32     37.66 o
  -3  -4  14        5.38       21.86      9.08 o
  -2  -4  14        0.00       -1.06     11.12 o
  -1  -4  14        4.19       19.04     17.76 o
   0  -4  14        0.09       99.88     38.19 o
   1  -4  14        0.00       29.00     25.59 o
   2  -4  14        0.18        9.00     25.64 o
   3  -4  14        0.28       33.02     17.50 o
   4  -4  14       10.73       22.70     23.07 o
  -4  -3  14       11.10        8.37     34.22 o
  -3  -3  14        0.96      -17.19     22.42 o
  -2  -3  14        4.24       26.91     11.46 o
  -1  -3  14        0.01       -6.44      6.84 o
   0  -3  14        0.01       20.16      9.82 o
   1  -3  14        0.02        1.93     15.88 o
   2  -3  14       25.90       10.41     37.07 o
   3  -3  14       22.73       14.68     12.35 o
   4  -3  14        2.80       29.61     15.51 o
   5  -3  14        4.39       16.55     14.79 o
  -5  -2  14       14.18       91.51     22.85 o
  -4  -2  14       88.25      122.58     18.70 o
  -3  -2  14       13.43        4.64     15.22 o
  -2  -2  14        3.53      -29.51     19.67 o
  -1  -2  14       41.76       59.40     12.26 o
   0  -2  14      113.11      116.67     10.98 o
   1  -2  14        4.94       11.50     18.72 o
   2  -2  14       15.95       33.78     28.32 o
   3  -2  14       24.94       12.68     15.79 o
   4  -2  14       15.64       27.53     15.71 o
   5  -2  14       28.49       47.54     15.55 o
   6  -2  14       33.76       40.74     14.89 o
  -5  -1  14        4.63      -13.46      9.58 o
  -4  -1  14       77.59      102.25     14.13 o
  -3  -1  14      137.78      120.88     11.89 o
  -2  -1  14      169.37      169.85     15.01 o
  -1  -1  14       98.69       92.58     16.07 o
   0  -1  14        2.51        7.27      7.14 o
   1  -1  14      131.69      143.26     19.55 o
   2  -1  14        1.12      -20.89     13.93 o
   3  -1  14       33.80       59.49     12.81 o
   4  -1  14       69.39       52.78     32.29 o
   5  -1  14        0.05       -2.90     13.96 o
   6  -1  14        1.92       -8.40     13.94 o
  -6   0  14        8.59        0.41     20.54 o
  -5   0  14       42.65       73.14     10.52 o
  -4   0  14        8.99       22.73     12.76 o
  -3   0  14        8.75       -0.36      8.56 o
  -2   0  14      162.19      186.32     21.26 o
  -1   0  14        7.53       33.69     18.35 o
   0   0  14       24.14       31.35      3.95 o
   1   0  14        3.48       19.07      6.18 o
   2   0  14       37.37       51.45     18.09 o
   3   0  14        0.26        1.28      9.79 o
   4   0  14       65.18       84.41     17.70 o
   5   0  14      126.44      202.30     23.66 o
   6   0  14       12.33       43.07     17.51 o
   7   0  14       83.54       37.48     18.35 o
  -6   1  14        0.03        6.38     10.68 o
  -5   1  14        9.87       10.31     14.20 o
  -4   1  14       22.71       12.48      7.44 o
  -3   1  14        1.22       -9.31     15.16 o
  -2   1  14        5.15       29.93     18.67 o
  -1   1  14        0.92        1.50     17.59 o
   0   1  14       83.81       51.95      3.28 o
   1   1  14       99.52       90.10      7.76 o
   2   1  14       17.72       15.44      8.78 o
   3   1  14       16.43       19.71      5.57 o
   4   1  14      112.17      102.59     16.52 o
   5   1  14       28.62       43.48     13.53 o
   7   1  14       10.42       29.38     12.94 o
  -6   2  14      130.31       62.98     22.69 o
  -5   2  14      558.83      554.44     35.03 o
  -4   2  14        5.19       12.71     12.62 o
  -3   2  14       16.61       27.18      8.90 o
  -2   2  14       27.08       40.71     12.27 o
  -1   2  14        4.51       16.76     10.51 o
   0   2  14        1.65        8.77     17.94 o
   1   2  14      471.32      508.45     23.53 o
   2   2  14      140.63      125.00      8.41 o
   3   2  14       20.50       11.58      6.31 o
   4   2  14        1.38       15.91     13.73 o
   5   2  14      477.69      497.05     41.25 o
   6   2  14       42.32       76.53     10.79 o
   7   2  14       47.53       41.91     18.29 o
   8   2  14       50.71       65.55     27.68 o
  -6   3  14       10.01       45.27     27.36 o
  -5   3  14       13.09      -16.11     19.42 o
  -4   3  14       12.93       11.08      9.29 o
  -3   3  14      221.34      191.17     15.55 o
  -2   3  14      438.42      475.46     39.69 o
  -1   3  14       80.19      109.55     17.26 o
   0   3  14        1.54        3.38     14.77 o
   1   3  14       95.81      118.74      7.36 o
   2   3  14       34.39       44.58      6.72 o
   3   3  14        7.40       -3.15     13.25 o
   4   3  14     1136.80     1128.12     51.36 o
   5   3  14      327.40      294.28     30.65 o
   6   3  14        7.38       14.52     12.55 o
   7   3  14       24.49       -0.82      8.36 o
   8   3  14       52.19       30.39     21.24 o
  -6   4  14      103.69      105.25     30.63 o
  -5   4  14      121.66      158.67     17.36 o
  -4   4  14        0.53       24.08     18.24 o
  -3   4  14        2.26       -0.12     14.59 o
  -2   4  14       35.17       71.53     14.56 o
  -1   4  14      144.60      133.88     18.34 o
   0   4  14       88.75       56.85     14.74 o
   1   4  14      208.29      223.64     13.45 o
   2   4  14        2.82       -0.93      5.08 o
   3   4  14       12.54       -1.15      6.92 o
   4   4  14       54.75       61.59     15.13 o
   5   4  14       80.53       56.11     20.92 o
   6   4  14        3.61      -22.21     15.56 o
   7   4  14       19.91       -9.08     13.52 o
  -6   5  14      205.23      362.80     34.49 o
  -5   5  14       74.07       88.01     20.85 o
  -4   5  14       68.02       87.61     17.04 o
  -3   5  14      215.13      237.93     20.87 o
  -2   5  14       59.59       69.30     28.75 o
  -1   5  14        1.71       35.91     16.76 o
   0   5  14       38.01       47.48     14.05 o
   1   5  14      369.55      371.40     18.13 o
   2   5  14      103.75       95.85      8.14 o
   3   5  14       21.65       16.37      9.05 o
   4   5  14        0.83        5.32     10.10 o
   5   5  14        1.61      -13.58      9.05 o
   6   5  14        9.12       -9.51     18.18 o
   7   5  14      113.16       90.33     27.89 o
   8   5  14       16.59       66.30     24.46 o
  -5   6  14      170.32      167.57     24.33 o
  -4   6  14        0.46        8.37     19.31 o
  -3   6  14        8.70      -21.63     17.76 o
  -2   6  14       12.38       49.57     16.23 o
  -1   6  14        5.38       12.10     14.07 o
   0   6  14        1.34       -3.63      3.66 o
   1   6  14       58.61       50.65      8.57 o
   2   6  14       67.54       51.87      7.65 o
   3   6  14        0.08      -12.48     11.21 o
   4   6  14       42.11       57.29     20.06 o
   5   6  14      174.29      174.60     22.96 o
   6   6  14        8.08       79.93     20.06 o
   7   6  14        6.85       -6.22     17.92 o
   8   6  14      421.87      358.03     26.34 o
  -5   7  14       12.93       24.41     21.83 o
  -4   7  14       20.58        3.72     37.76 o
  -3   7  14        0.23      -12.44     30.36 o
  -2   7  14      439.98      492.49     39.51 o
  -1   7  14        0.76       -6.65     19.10 o
   0   7  14       13.48       11.64      5.39 o
   1   7  14       56.90       44.04      6.26 o
   2   7  14       25.18       25.07      7.88 o
   3   7  14       79.10       82.43     12.73 o
   4   7  14       52.29       57.02     12.40 o
   5   7  14      487.78      447.04     43.77 o
   6   7  14        1.44       13.34     13.94 o
   7   7  14      121.81      108.03     19.53 o
   8   7  14       70.25       54.01     13.65 o
  -4   8  14       15.27       57.94     22.19 o
  -3   8  14        9.95       67.27     36.15 o
  -2   8  14       49.27       93.34     22.96 o
  -1   8  14        5.49       -1.17      4.70 o
   0   8  14        1.23       22.64     12.47 o
   1   8  14      129.63      148.67     12.94 o
   2   8  14       10.95       38.46     10.35 o
   3   8  14       65.75       31.87     28.43 o
   4   8  14      179.88      171.94     19.11 o
   5   8  14      114.26       92.16     15.26 o
   6   8  14       32.50       23.17     18.02 o
   7   8  14       31.91       70.16     16.41 o
   8   8  14       13.16       10.48     10.35 o
  -4   9  14        5.51       16.29     24.00 o
  -3   9  14        0.68       -5.04     31.76 o
  -2   9  14        0.19        0.69     18.89 o
  -1   9  14        4.76        5.00      9.45 o
   0   9  14        7.42       22.00     12.89 o
   1   9  14       25.99       12.55     11.28 o
   2   9  14       77.54       71.65     17.00 o
   3   9  14       14.90        7.56     12.94 o
   4   9  14       55.26       73.60     14.28 o
   5   9  14      121.19       98.89     22.05 o
   6   9  14      417.11      386.17     32.56 o
   7   9  14      325.28      330.54     31.22 o
  -4  10  14        0.03      -23.96     27.63 o
  -3  10  14        8.65       22.06     15.61 o
  -2  10  14        0.81       15.80     13.14 o
  -1  10  14        6.26       22.82     10.72 o
   0  10  14       37.54       51.27     13.62 o
   2  10  14       10.64       22.60     10.96 o
   3  10  14        0.06       13.30     13.54 o
   4  10  14        0.05        0.97     14.10 o
   5  10  14        6.55       -7.04     12.93 o
   6  10  14        0.01       -4.66      8.57 o
   7  10  14        0.52        7.77     13.70 o
  -3  11  14        2.85       27.89     15.45 o
  -2  11  14       29.42       12.26     13.56 o
  -1  11  14        0.57      -16.21     14.00 o
   0  11  14        2.92        6.49     14.43 o
   2  11  14      108.85       82.22     28.38 o
   3  11  14       89.94      108.23     13.14 o
   4  11  14       11.65       36.52     17.47 o
   5  11  14        6.07        3.03     11.16 o
   6  11  14       23.01       49.99     11.02 o
  -2  12  14        1.24       49.89     33.47 o
  -1  12  14       10.79       33.36     17.49 o
   0  12  14        6.16       -1.49     15.13 o
   1  12  14       23.54       16.63     14.41 o
   2  12  14        4.84        0.25     13.99 o
   3  12  14       28.21       17.27     15.70 o
   4  12  14      353.87      368.49     31.08 o
   5  12  14       49.50       53.34     14.20 o
   0  13  14        4.29       82.39     31.54 o
   1  13  14        9.88       33.81     16.97 o
   2  13  14        2.57       10.50     16.00 o
   3  13  14        2.18       35.67     17.59 o
   4  13  14        0.81        3.36     15.47 o
  -2  -4  15       34.74       29.44     21.27 o
  -1  -4  15        0.52       -0.99     23.35 o
   0  -4  15        5.17      -10.57     13.57 o
   1  -4  15       17.98       12.47     19.53 o
   2  -4  15        5.96       22.99     26.71 o
  -3  -3  15       29.22       28.94     20.04 o
  -2  -3  15        1.53       52.95     44.09 o
   0  -3  15       14.96       -6.30     21.46 o
   1  -3  15       25.14       39.19     17.81 o
   2  -3  15        6.99        8.39     16.00 o
   3  -3  15       46.62       56.69     18.26 o
   4  -3  15        3.93       19.97     17.28 o
  -4  -2  15      112.89       71.02     28.86 o
  -3  -2  15        1.09       -7.40     25.21 o
  -2  -2  15       61.25       55.56     27.30 o
  -1  -2  15        3.39       -1.96      6.29 o
   0  -2  15        1.08       23.32     10.03 o
   1  -2  15        2.49      -11.67     12.40 o
   2  -2  15       18.20       14.05     22.64 o
   3  -2  15        2.24       23.38     21.08 o
   4  -2  15        5.62       24.07     15.02 o
   5  -2  15        1.74        2.30     20.12 o
  -4  -1  15       64.99       86.32     14.88 o
  -3  -1  15       29.91       24.92     12.40 o
  -2  -1  15      161.83      188.12     16.73 o
  -1  -1  15        0.01       -2.47     12.23 o
   0  -1  15       20.64       25.58      7.57 o
   1  -1  15       14.47       32.16     13.57 o
   2  -1  15       61.60       72.01     23.12 o
   3  -1  15       52.98       57.00     16.65 o
   4  -1  15        0.20       -3.54     20.06 o
   5  -1  15      160.25      156.56     26.12 o
  -4   0  15       71.65       53.68     13.78 o
  -3   0  15       36.01       24.74     11.22 o
  -2   0  15        7.90       -8.58      8.03 o
  -1   0  15      226.41      310.69     29.18 o
   0   0  15       19.51        3.25      5.24 o
   1   0  15        1.50       11.54      7.77 o
   2   0  15        0.10       -2.68     12.77 o
   3   0  15        8.45      -22.31     16.95 o
   4   0  15       16.26       51.28     21.56 o
   5   0  15       64.45       46.13     21.67 o
   6   0  15       24.24       -3.43     21.99 o
  -5   1  15       53.96       47.08     14.87 o
  -4   1  15      132.93      145.32     14.41 o
  -3   1  15       17.86       40.76     10.06 o
  -2   1  15        6.15       21.06     18.13 o
  -1   1  15      278.84      196.22     30.79 o
   0   1  15       19.06      -18.77     16.31 o
   1   1  15        0.56       -3.04      8.00 o
   2   1  15      132.60      114.25     20.38 o
   3   1  15      228.61      241.28     27.04 o
   4   1  15        2.77        7.72     20.17 o
   5   1  15       46.85      106.96     25.00 o
   6   1  15       11.85       11.48     21.67 o
  -5   2  15       26.74       -4.95      9.50 o
  -4   2  15       25.81        4.24     13.02 o
  -3   2  15       55.44       50.83     11.35 o
  -2   2  15        7.38       32.02      9.70 o
  -1   2  15       17.67       33.45     12.03 o
   0   2  15       14.64        1.79     35.03 o
   1   2  15       60.70       45.12      6.87 o
   2   2  15      388.88      350.29     23.74 o
   3   2  15        0.00       12.98      9.91 o
   4   2  15       22.77       42.75     14.75 o
   5   2  15       23.93       43.29     17.47 o
   6   2  15        0.00      -14.72     11.39 o
   7   2  15        8.21        7.40     24.89 o
  -5   3  15      115.50      104.25     15.92 o
  -4   3  15        0.48        4.76      9.33 o
  -3   3  15       19.23        1.48     10.76 o
  -2   3  15        0.45       35.82     14.39 o
  -1   3  15        5.01       -2.72      9.88 o
   0   3  15       42.95       78.47     17.99 o
   1   3  15       10.19       11.12      4.75 o
   2   3  15       35.36       38.29     11.63 o
   3   3  15      225.51      212.05     23.98 o
   4   3  15      108.81       77.34      8.92 o
   5   3  15      182.51      177.10     14.96 o
   6   3  15       15.92       48.98     12.02 o
   7   3  15        0.00       28.12     12.10 o
  -5   4  15      119.43      158.48     27.89 o
  -4   4  15        8.19       42.90     25.32 o
  -3   4  15        3.05       14.62     14.11 o
  -2   4  15       66.08       97.27     16.63 o
  -1   4  15      113.90       98.18     13.09 o
   0   4  15       25.37       56.00     22.74 o
   1   4  15       52.64       65.14      8.24 o
   2   4  15     1179.29     1262.36     65.94 o
   3   4  15      549.51      581.97     40.74 o
   4   4  15        0.05       12.53     13.95 o
   5   4  15      122.49       94.84     15.81 o
   6   4  15        9.71       12.88     14.59 o
   7   4  15        4.10       26.78     12.96 o
  -5   5  15        1.64       36.50     18.63 o
  -4   5  15        6.34       22.05     13.86 o
  -3   5  15       55.05       22.63     12.75 o
  -2   5  15      396.67      392.02     41.04 o
  -1   5  15       51.15       63.30     28.11 o
   0   5  15      191.77      148.26     30.36 o
   1   5  15       10.69       15.34      5.73 o
   2   5  15       91.68      160.67     29.23 o
   3   5  15       18.06        5.18     10.39 o
   4   5  15        4.48        9.12      8.56 o
   5   5  15       13.01       54.01     14.42 o
   6   5  15       15.99        4.32     15.37 o
   7   5  15        0.06       18.77     20.60 o
  -4   6  15      163.90      167.30     22.13 o
  -3   6  15      222.44      284.15     52.09 o
  -2   6  15      117.63      133.03     32.72 o
  -1   6  15      673.61      765.91     58.69 o
   0   6  15        2.43        8.69     22.21 o
   1   6  15       82.13      113.94     13.04 o
   2   6  15       43.40       51.90     11.92 o
   3   6  15       10.87        5.05     16.84 o
   4   6  15        1.31        4.36     14.59 o
   5   6  15        8.48        1.98     14.10 o
   6   6  15        4.45       12.14     19.69 o
   7   6  15       14.54       13.17     13.57 o
  -4   7  15      237.51      223.96     29.07 o
  -3   7  15        1.24       23.07     20.49 o
  -2   7  15       12.27       63.79     21.40 o
  -1   7  15      107.75      165.97     28.00 o
   0   7  15       13.28       18.37      5.44 o
   1   7  15        6.56       12.64     10.82 o
   2   7  15       28.31       22.12     12.41 o
   3   7  15        8.00       49.93     13.73 o
   4   7  15       20.11       66.62     22.53 o
   5   7  15       25.86        6.49     24.41 o
   6   7  15       82.67       40.98     20.60 o
  -4   8  15        4.01       52.43     24.85 o
  -3   8  15        1.77      -35.08     33.15 o
  -2   8  15       21.44      117.47     35.72 o
  -1   8  15      194.00      241.71     29.72 o
   0   8  15        0.47       -8.53     21.99 o
   1   8  15        1.18        6.09      9.71 o
   2   8  15        3.68        9.28     25.53 o
   3   8  15       30.86        7.95     13.39 o
   4   8  15       23.91       36.73     11.76 o
   5   8  15       28.09       25.25      9.25 o
   6   8  15        5.09       39.69     17.27 o
   7   8  15        8.58       31.10     19.30 o
  -3   9  15       35.99       61.15     39.69 o
  -2   9  15       29.74       23.24     29.34 o
  -1   9  15      194.51      205.79     39.53 o
   0   9  15       80.70       82.81     27.14 o
   1   9  15        5.11       49.78     27.25 o
   2   9  15        1.10       11.76     12.38 o
   3   9  15       46.47       25.40     15.34 o
   4   9  15       16.89       10.51     10.81 o
   5   9  15       37.78       36.97     16.13 o
   6   9  15        4.46       28.86     27.89 o
  -2  10  15       45.75       13.27      7.03 o
  -1  10  15       37.49       12.69     10.32 o
   0  10  15        0.21      -12.32     12.87 o
   2  10  15       20.43       15.16     13.89 o
   3  10  15       34.92       51.47     29.99 o
   4  10  15       28.97       75.10     23.60 o
   5  10  15       33.22       49.17     18.35 o
   6  10  15      101.94      145.90     25.64 o
  -1  11  15       17.57      -28.11     23.39 o
   0  11  15       52.97       57.11     16.99 o
   1  11  15        0.53       36.32     17.18 o
   2  11  15       16.82       21.68     15.33 o
   3  11  15       57.31       58.00     37.92 o
   4  11  15       12.91       32.13     17.29 o
   5  11  15        0.00       67.80     25.43 o
   0  12  15        1.36        9.15     13.30 o
   1  12  15       29.70       30.66     17.42 o
   2  12  15       80.25       64.30     18.76 o
   3  12  15        0.10       -4.61     19.95 o
   4  12  15        1.44      -10.85     13.94 o
  -1  -2  16       20.09       29.88     22.15 o
   0  -2  16       51.72       13.95     41.09 o
   1  -2  16        0.97       43.23     30.04 o
   2  -2  16        4.58       10.13     12.94 o
  -2  -1  16        3.61       74.67     40.12 o
  -1  -1  16        0.03      -44.74     31.76 o
   0  -1  16       37.64        7.30      7.08 o
   1  -1  16        7.62        8.69     10.51 o
   2  -1  16        8.16       10.84     14.48 o
   3  -1  16       16.11       14.38     17.70 o
  -3   0  16        2.92       24.85     18.86 o
  -2   0  16        7.58      -18.42     12.28 o
  -1   0  16       61.39       89.90     18.88 o
   1   0  16        3.63        2.36      9.87 o
   2   0  16        6.11       -0.43     13.20 o
   3   0  16        0.01       -1.82     18.35 o
   4   0  16       25.36       95.91     25.64 o
  -3   1  16        6.47       20.81     18.76 o
  -2   1  16        0.19       21.87     13.98 o
  -1   1  16       39.60       22.52     12.55 o
   0   1  16       95.88       80.46     17.92 o
   1   1  16       12.08       30.25      9.44 o
   2   1  16       14.75       37.55     14.59 o
   3   1  16       13.54       35.83     16.31 o
   4   1  16        4.08      -11.26     17.38 o
   5   1  16        0.87       -7.08     20.92 o
  -3   2  16       64.44       49.20     19.11 o
  -2   2  16       18.40       44.64     16.21 o
  -1   2  16      132.57      144.07     16.49 o
   0   2  16        6.48       27.16     13.57 o
   1   2  16       36.22       57.79      9.87 o
   2   2  16       17.60       17.50     17.92 o
   3   2  16       32.47       13.08     17.54 o
   4   2  16      108.03      151.35     15.64 o
   5   2  16        1.07       18.61     17.23 o
  -3   3  16        6.63       25.00      9.30 o
  -2   3  16       12.68       14.41     12.82 o
  -1   3  16        1.30       11.09     13.52 o
   0   3  16        1.22       -2.08     10.13 o
   1   3  16        0.64       17.25     21.19 o
   2   3  16        0.00       28.66      7.94 o
   3   3  16       37.45       84.65     21.56 o
   4   3  16        1.83       -3.85     11.70 o
  -3   4  16       52.04       26.24     15.40 o
  -2   4  16        1.83        1.09     10.70 o
  -1   4  16       12.28        0.18     11.73 o
   0   4  16       12.96       19.91     14.54 o
   1   4  16        0.04       -1.16      5.62 o
   2   4  16       13.46       28.60     10.30 o
   3   4  16      427.32      481.29     42.81 o
   4   4  16      144.46      144.02     21.26 o
   5   4  16        0.46       18.20     12.68 o
   6   4  16        5.67       18.39     14.46 o
  -3   5  16       47.54      -17.49     33.79 o
  -2   5  16       42.23       74.67     14.49 o
  -1   5  16        7.54       21.66     15.00 o
   0   5  16        5.43       25.89     13.83 o
   1   5  16       39.29       44.29      7.15 o
   2   5  16       24.64       16.41     12.98 o
   3   5  16      979.82     1054.75     71.17 o
   4   5  16       11.43       -9.55     11.89 o
   5   5  16        7.56      -12.67     12.22 o
   6   5  16       41.92       75.63     25.21 o
  -3   6  16       42.33       55.79     26.88 o
  -2   6  16      122.53       87.03     24.38 o
  -1   6  16       88.23      101.93     20.09 o
   0   6  16        0.98        4.22     13.85 o
   1   6  16       17.61      -11.99     10.94 o
   2   6  16        0.85       17.10     13.59 o
   3   6  16       42.45       58.90     12.21 o
   4   6  16        0.61        9.55     24.89 o
   5   6  16        0.04       18.88     17.81 o
   6   6  16        4.14      -12.66     17.27 o
  -3   7  16       96.60       77.40     21.69 o
  -2   7  16        0.09       38.82     23.14 o
  -1   7  16        0.04       85.50     24.25 o
   0   7  16       33.92       59.76     24.25 o
   1   7  16        9.37       11.71      9.44 o
   2   7  16        0.57      -15.14     10.10 o
   3   7  16       47.63       80.89     18.02 o
   4   7  16       22.13        5.92      9.96 o
   5   7  16        1.18       31.43     16.84 o
   6   7  16        5.95      -22.53     18.02 o
  -2   8  16       12.73       76.60     19.17 o
  -1   8  16        0.58       40.66     22.85 o
   0   8  16       79.32      143.76     27.36 o
   1   8  16        0.00       -4.73     19.69 o
   2   8  16        1.03       12.39     11.14 o
   3   8  16        7.29        9.63     11.16 o
   4   8  16       28.39       47.72     34.17 o
   5   8  16        6.09       -7.87     11.83 o
  -2   9  16       42.72      -63.62     45.06 o
  -1   9  16       21.79      -31.06     20.71 o
   0   9  16        1.66       -7.22     12.25 o
   1   9  16        2.82       -1.85     21.89 o
   3   9  16        3.90       13.52     16.41 o
   4   9  16        9.96       42.77     13.64 o
   5   9  16        0.00      -17.58     11.72 o
  -1  10  16        0.46      -35.89     23.92 o
   0  10  16       78.29       99.45     19.85 o
   1  10  16        0.32       -3.05     16.63 o
   2  10  16        9.92       10.09     14.75 o
   3  10  16        7.41       12.31     12.68 o
   4  10  16        8.34        5.56     13.70 o
   1  11  16        6.31       15.92     18.99 o
   2  11  16        2.30       -2.84     37.39 o
   0   1  17        6.09       15.99     29.93 o
   1   1  17       46.83       86.90     36.05 o
   2   1  17       14.17       21.24     13.09 o
  -1   2  17        2.51      -10.48      9.69 o
   0   2  17       18.40       92.48     30.47 o
   1   2  17        3.13       16.74     20.17 o
   2   2  17       36.39       62.97     14.27 o
   3   2  17        5.99       59.65     33.04 o
  -1   3  17       58.56       83.50     16.72 o
   0   3  17       20.50       19.79     18.07 o
   1   3  17       63.55       84.86     22.21 o
   2   3  17       13.78       15.77     18.77 o
   3   3  17       31.60       50.31     14.50 o
  -1   4  17        4.51       -4.83     21.99 o
   0   4  17        0.60        1.42     12.95 o
   1   4  17        0.06       33.28     11.43 o
   2   4  17        6.15       38.94     31.86 o
   3   4  17        0.04       -0.45     25.75 o
   4   4  17        9.20       21.90     13.72 o
  -1   5  17        0.86       -0.54     33.58 o
   0   5  17       10.74       31.19     12.60 o
   1   5  17       82.83      125.41     25.43 o
   2   5  17       21.71       39.38     10.46 o
   3   5  17        0.05        4.44     14.66 o
   4   5  17       80.00       58.88     20.12 o
  -1   6  17        8.51      -16.95     21.89 o
   0   6  17        0.44      -24.78     16.52 o
   1   6  17      392.43      283.25     38.84 o
   2   6  17        3.13       35.38     11.00 o
   3   6  17       45.86       23.90     11.53 o
   4   6  17       36.12       14.58     25.16 o
  -1   7  17       10.43       26.18     24.57 o
   0   7  17       11.95      -27.79     29.61 o
   1   7  17       19.63       10.08     21.24 o
   2   7  17       45.75       57.24     11.06 o
   3   7  17       26.82       19.91     11.93 o
   0   8  17       24.30        7.72     22.21 o
   1   8  17        8.66       38.30     28.43 o
   2   8  17        1.72      -13.51      9.86 o
   3   8  17        1.77       27.85     14.91 o
 
